# Supplementary material for: Unveiling the life of archaea in sediments: Diversity, metabolic potentials, and ecological roles
Source: IMetaOmics. 2025 Jan 28;2(1):e56. doi: 10.1002/imo2.56 (PMC12806544; doi:10.1002/imo2.56)
Supplement: Supplementary file 1 — Table S1: The basic information of sediment archaeal representative genomes used in this review, including the accession numbers, taxonomy, biome, and genome quality. Table S2: The presence and absence of major genes and pathways associated with carbon, nitrogen, and sulfur metabolisms of the 1543 high‐quality archaeal representative genomes. Table S3: The number genomes encoded each carbon, nitrogen, and sulfur related metabolic pathway of the archaea communities from different sediment habitats. Table S4: The number of representative genomes involved in each of the carbon, nitrogen, and sulfur metabolic pathway for the top 30 archaeal classes. [file IMO2-2-e56-s001.xlsx]

## Sheet: S1
Table S1 The basic information of sediment archaeal representative genomes used in this review, including the accession numbers, taxonomy, biome, and genome quality.
accession	checkm2_completeness	checkm2_contamination	checkm2_model	coding_bases	coding_density	contig_count	gc_count	gc_percentage	genome_size	gtdb_taxonomy	ncbi_assembly_name	ncbi_bioproject	ncbi_biosample	ncbi_country	ncbi_date	ncbi_genbank_assembly_accession	ncbi_isolation_source	ncbi_lat_lon	ncbi_taxonomy	biome
GB_GCA_003857025.1	91.13	0	Specific	2637467	83.4374	379	1612098	50.9994	3161014	d__Archaea;p__Halobacteriota;c__Methanosarcinia;o__Methanotrichales;f__Methanotrichaceae;g__Methanothrix;s__Methanothrix sp003857025	ASM385702v1	PRJNA330672	SAMN10417331	USA: North Dakota; Cottonwood Lake Study Area	2018-12-03	GCA_003857025.1	Prairie Pothole Region wetland sediments	none	d__Archaea;p__Euryarchaeota;c__Methanomicrobia;o__Methanotrichales;f__Methanotrichaceae;g__Methanothrix;s__	coast
GB_GCA_013166775.1	88.74	4.46	General	3472963	90.2609	115	1266336	32.9116	3847693	d__Archaea;p__Asgardarchaeota;c__Heimdallarchaeia;o__Heimdallarchaeales;f__Heimdallarchaeaceae;g__UBA460;s__UBA460 sp013166775	ASM1316677v1	PRJNA495098	SAMN14591737	North Sea: German Bight (Helgoland Mud Area)	2020-05-25	GCA_013166775.1	coastal sediment	54.089722 N 7.967778 E	d__Archaea;p__;c__;o__;f__;g__;s__	coast
GB_GCA_013166835.1	84.75	6.79	General	3177393	89.3044	260	1199792	33.7216	3557936	d__Archaea;p__Asgardarchaeota;c__Heimdallarchaeia;o__JABLTI01;f__JABLTI01;g__JABLTI01;s__JABLTI01 sp013166835	ASM1316683v1	PRJNA495098	SAMN13418024	North Sea: German Bight (Helgoland Mud Area)	2020-05-25	GCA_013166835.1	coastal sediment	54.0872 N 7.9673 E	d__Archaea;p__;c__;o__;f__;g__;s__	coast
GB_GCA_016839245.1	95.05	9.91	General	2992588	90.1781	136	1332187	40.1439	3318532	d__Archaea;p__Asgardarchaeota;c__Thorarchaeia;o__Thorarchaeales;f__Thorarchaeaceae;g__MP8T-1;s__MP8T-1 sp016839245	ASM1683924v1	PRJNA680430	SAMN16492258	China: Futian Nature Reserve of Shenzhen	2021-02-09	GCA_016839245.1	coastal marine sediment	22.530000 N 114.000000 E	d__Archaea;p__Candidatus Thorarchaeota;c__;o__;f__;g__;s__	coast
GB_GCA_016839275.1	83.87	3.6	General	2326302	90.2429	239	1118215	43.3783	2577824	d__Archaea;p__Asgardarchaeota;c__Thorarchaeia;o__Thorarchaeales;f__Thorarchaeaceae;g__MP8T-1;s__MP8T-1 sp016839275	ASM1683927v1	PRJNA680430	SAMN16492257	China: Futian Nature Reserve of Shenzhen	2021-02-09	GCA_016839275.1	coastal marine sediment	22.530000 N 114.000000 E	d__Archaea;p__Candidatus Thorarchaeota;c__;o__;f__;g__;s__	coast
GB_GCA_016839345.1	92.31	17.16	General	3024630	90.7555	355	1414827	42.4526	3332724	d__Archaea;p__Asgardarchaeota;c__Thorarchaeia;o__Thorarchaeales;f__Thorarchaeaceae;g__SMTZ1-45;s__SMTZ1-45 sp016839345	ASM1683934v1	PRJNA680430	SAMN16492256	China: Futian Nature Reserve of Shenzhen	2021-02-09	GCA_016839345.1	coastal marine sediment	22.530000 N 114.000000 E	d__Archaea;p__Candidatus Thorarchaeota;c__;o__;f__;g__;s__	coast
GB_GCA_016839365.1	83.66	2.99	General	2000874	89.9259	93	1020842	45.88	2225025	d__Archaea;p__Asgardarchaeota;c__Hermodarchaeia;o__Hermodarchaeales;f__Hermodarchaeaceae;g__Hermodarchaeum;s__Hermodarchaeum sp016839365	ASM1683936v1	PRJNA680430	SAMN16492252	China: Futian Nature Reserve of Shenzhen	2021-02-09	GCA_016839365.1	coastal marine sediment	22.530000 N 114.000000 E	d__Archaea;p__Candidatus Hermodarchaeota;c__;o__;f__;g__;s__	coast
GB_GCA_016839385.1	74.6	6.83	General	3385080	90.5722	751	1277926	34.1926	3737438	d__Archaea;p__Asgardarchaeota;c__Lokiarchaeia;o__Sigynarchaeales;f__MK-D1;g__AMARA-1;s__AMARA-1 sp016839385	ASM1683938v1	PRJNA680430	SAMN16492255	China: Futian Nature Reserve of Shenzhen	2021-02-09	GCA_016839385.1	coastal marine sediment	22.530000 N 114.000000 E	d__Archaea;p__Candidatus Lokiarchaeota;c__;o__;f__;g__;s__	coast
GB_GCA_016839405.1	75.73	9.51	General	2713310	89.9062	464	906043	30.022	3017933	d__Archaea;p__Asgardarchaeota;c__Heimdallarchaeia;o__JABLTI01;f__JABLTI01;g__JABLTI01;s__JABLTI01 sp016839405	ASM1683940v1	PRJNA680430	SAMN16492254	China: Futian Nature Reserve of Shenzhen	2021-02-09	GCA_016839405.1	coastal marine sediment	22.530000 N 114.000000 E	d__Archaea;p__Candidatus Gerdarchaeota;c__;o__;f__;g__;s__	coast
GB_GCA_016839425.1	79.74	9.49	General	3544232	86.9415	603	1371233	33.6369	4076570	d__Archaea;p__Asgardarchaeota;c__Lokiarchaeia;o__Sigynarchaeales;f__SOKP01;g__FT1-020;s__FT1-020 sp016839425	ASM1683942v1	PRJNA680430	SAMN16492253	China: Futian Nature Reserve of Shenzhen	2021-02-09	GCA_016839425.1	coastal marine sediment	22.530000 N 114.000000 E	d__Archaea;p__Candidatus Lokiarchaeota;c__;o__;f__;g__;s__	coast
GB_GCA_016839445.1	89.83	6.45	General	2687055	92.3043	190	1530291	52.5677	2911084	d__Archaea;p__Asgardarchaeota;c__Thorarchaeia;o__Thorarchaeales;f__Thorarchaeaceae;g__FT1-004;s__FT1-004 sp016839445	ASM1683944v1	PRJNA680430	SAMN16492251	China: Futian Nature Reserve of Shenzhen	2021-02-09	GCA_016839445.1	coastal marine sediment	22.530000 N 114.000000 E	d__Archaea;p__Candidatus Thorarchaeota;c__;o__;f__;g__;s__	coast
GB_GCA_016839465.1	85.36	6.12	General	2824510	91.1813	212	1387423	44.789	3097685	d__Archaea;p__Asgardarchaeota;c__Thorarchaeia;o__Thorarchaeales;f__Thorarchaeaceae;g__SMTZ1-45;s__SMTZ1-45 sp016840685	ASM1683946v1	PRJNA680430	SAMN16492250	China: Futian Nature Reserve of Shenzhen	2021-02-09	GCA_016839465.1	coastal marine sediment	22.530000 N 114.000000 E	d__Archaea;p__Candidatus Thorarchaeota;c__;o__;f__;g__;s__	coast
GB_GCA_016839515.1	91.32	6.09	General	3500391	87.359	348	1319321	32.9262	4006905	d__Archaea;p__Asgardarchaeota;c__Heimdallarchaeia;o__Hodarchaeales;f__Hodarchaeaceae;g__Hodarchaeum;s__Hodarchaeum mangrovi	ASM1683951v1	PRJNA680430	SAMN16492249	China: Futian Nature Reserve of Shenzhen	2021-02-09	GCA_016839515.1	coastal marine sediment	22.530000 N 114.000000 E	d__Archaea;p__Candidatus Hodarchaeota;c__Candidatus Hodarchaeia;o__Candidatus Hodarchaeales;f__Candidatus Hodarchaeaceae;g__Candidatus Hodarchaeum;s__Candidatus Hodarchaeum mangrovi	coast
GB_GCA_016839545.1	68.8	1.75	General	2646045	91.6535	624	1273981	44.1281	2887009	d__Archaea;p__Asgardarchaeota;c__Heimdallarchaeia;o__Heimdallarchaeales;f__Kariarchaeaceae;g__Kariarchaeum;s__Kariarchaeum sp016839545	ASM1683954v1	PRJNA680430	SAMN16492246	China: Futian Nature Reserve of Shenzhen	2021-02-09	GCA_016839545.1	coastal marine sediment	22.530000 N 114.000000 E	d__Archaea;p__Candidatus Kariarchaeota;c__;o__;f__;g__;s__	coast
GB_GCA_016839555.1	92.45	6.39	General	3193895	85.3024	12	1107159	29.5699	3744205	d__Archaea;p__Asgardarchaeota;c__Lokiarchaeia;o__Sigynarchaeales;f__SOKP01;g__TEKIR-8;s__TEKIR-8 sp016839555	ASM1683955v1	PRJNA680430	SAMN16492245	China: Rongcheng Nation Swan Nature Reserve	2021-02-09	GCA_016839555.1	coastal marine sediment	37.350000 N 122.580000 E	d__Archaea;p__Candidatus Lokiarchaeota;c__;o__;f__;g__;s__	coast
GB_GCA_016839585.1	99.24	2.2	General	3018660	87.4083	91	1007311	29.1677	3453515	d__Archaea;p__Asgardarchaeota;c__Lokiarchaeia;o__Sigynarchaeales;f__SOKP01;g__Loki-b32;s__Loki-b32 sp016839585	ASM1683958v1	PRJNA680430	SAMN16492244	China: Rongcheng Nation Swan Nature Reserve	2021-02-09	GCA_016839585.1	coastal marine sediment	37.350000 N 122.580000 E	d__Archaea;p__Candidatus Lokiarchaeota;c__;o__;f__;g__;s__	coast
GB_GCA_016839605.1	80.18	4.56	General	2802442	91.0608	259	1428720	46.4239	3077551	d__Archaea;p__Asgardarchaeota;c__Thorarchaeia;o__Thorarchaeales;f__Thorarchaeaceae;g__SMTZ1-83;s__SMTZ1-83 sp016839605	ASM1683960v1	PRJNA680430	SAMN16492242	China: Rongcheng Nation Swan Nature Reserve	2021-02-09	GCA_016839605.1	coastal marine sediment	37.350000 N 122.580000 E	d__Archaea;p__Candidatus Thorarchaeota;c__;o__;f__;g__;s__	coast
GB_GCA_016839625.1	83.23	5.04	General	4191673	86.7408	494	1747397	36.1599	4832412	d__Archaea;p__Asgardarchaeota;c__Heimdallarchaeia;o__Hodarchaeales;f__Hodarchaeaceae;g__Hodarchaeum;s__Hodarchaeum sp016839625	ASM1683962v1	PRJNA680430	SAMN16492243	China: Rongcheng Nation Swan Nature Reserve	2021-02-09	GCA_016839625.1	coastal marine sediment	37.350000 N 122.580000 E	d__Archaea;p__Candidatus Hodarchaeota;c__;o__;f__;g__;s__	coast
GB_GCA_016839635.1	80.3	9.72	General	3598106	87.7222	314	1215150	29.6255	4101703	d__Archaea;p__Asgardarchaeota;c__Lokiarchaeia;o__Sigynarchaeales;f__SOKP01;g__Loki-b32;s__Loki-b32 sp016839635	ASM1683963v1	PRJNA680430	SAMN16492240	China: Rongcheng Nation Swan Nature Reserve	2021-02-09	GCA_016839635.1	coastal marine sediment	37.350000 N 122.580000 E	d__Archaea;p__Candidatus Lokiarchaeota;c__;o__;f__;g__;s__	coast
GB_GCA_016839655.1	86.67	14.89	General	3685694	88.3305	402	1259516	30.1853	4172617	d__Archaea;p__Asgardarchaeota;c__Lokiarchaeia;o__Sigynarchaeales;f__SOKP01;g__Loki-b32;s__Loki-b32 sp016839655	ASM1683965v1	PRJNA680430	SAMN16492241	China: Rongcheng Nation Swan Nature Reserve	2021-02-09	GCA_016839655.1	coastal marine sediment	37.350000 N 122.580000 E	d__Archaea;p__Candidatus Lokiarchaeota;c__;o__;f__;g__;s__	coast
GB_GCA_016839665.1	79.85	7.02	General	3203148	88.3894	399	1322031	36.4808	3623906	d__Archaea;p__Asgardarchaeota;c__Heimdallarchaeia;o__Hodarchaeales;f__Hodarchaeaceae;g__Hodarchaeum;s__Hodarchaeum sp016839665	ASM1683966v1	PRJNA680430	SAMN16492239	China: Rongcheng Nation Swan Nature Reserve	2021-02-09	GCA_016839665.1	coastal marine sediment	37.350000 N 122.580000 E	d__Archaea;p__Candidatus Hodarchaeota;c__;o__;f__;g__;s__	coast
GB_GCA_016839705.1	92.99	6.8	General	2956697	88.0887	97	1053260	31.3797	3356501	d__Archaea;p__Asgardarchaeota;c__Lokiarchaeia;o__Sigynarchaeales;f__SOKP01;g__Loki-b32;s__Loki-b32 sp016839705	ASM1683970v1	PRJNA680430	SAMN16492236	China: Rongcheng Nation Swan Nature Reserve	2021-02-09	GCA_016839705.1	coastal marine sediment	37.350000 N 122.580000 E	d__Archaea;p__Candidatus Lokiarchaeota;c__;o__;f__;g__;s__	coast
GB_GCA_016839745.1	89.16	5.73	General	3143311	89.095	192	1140954	32.3395	3528046	d__Archaea;p__Asgardarchaeota;c__Lokiarchaeia;o__Sigynarchaeales;f__SOKP01;g__SOKP01;s__SOKP01 sp016839745	ASM1683974v1	PRJNA680430	SAMN16492237	China: Rongcheng Nation Swan Nature Reserve	2021-02-09	GCA_016839745.1	coastal marine sediment	37.350000 N 122.580000 E	d__Archaea;p__Candidatus Lokiarchaeota;c__;o__;f__;g__;s__	coast
GB_GCA_016839765.1	95.94	3.45	General	2924598	88.0685	96	985933	29.6894	3320821	d__Archaea;p__Asgardarchaeota;c__Lokiarchaeia;o__Sigynarchaeales;f__SOKP01;g__SOKP01;s__SOKP01 sp016839765	ASM1683976v1	PRJNA680430	SAMN16492234	China: Rongcheng Nation Swan Nature Reserve	2021-02-09	GCA_016839765.1	coastal marine sediment	37.350000 N 122.580000 E	d__Archaea;p__Candidatus Lokiarchaeota;c__;o__;f__;g__;s__	coast
GB_GCA_016839785.1	84.52	3.37	General	3556166	87.9827	248	1458643	36.0881	4041893	d__Archaea;p__Asgardarchaeota;c__Heimdallarchaeia;o__Hodarchaeales;f__Hodarchaeaceae;g__Hodarchaeum;s__Hodarchaeum sp016839785	ASM1683978v1	PRJNA680430	SAMN16492235	China: Rongcheng Nation Swan Nature Reserve	2021-02-09	GCA_016839785.1	coastal marine sediment	37.350000 N 122.580000 E	d__Archaea;p__Candidatus Hodarchaeota;c__;o__;f__;g__;s__	coast
GB_GCA_016839805.1	86.71	3.11	General	2050778	88.7992	50	1012490	43.8411	2309456	d__Archaea;p__Asgardarchaeota;c__Hermodarchaeia;o__Hermodarchaeales;f__Hermodarchaeaceae;g__Hermodarchaeum;s__Hermodarchaeum sp016839805	ASM1683980v1	PRJNA680430	SAMN16492233	China: Rongcheng Nation Swan Nature Reserve	2021-02-09	GCA_016839805.1	coastal marine sediment	37.350000 N 122.580000 E	d__Archaea;p__Candidatus Hermodarchaeota;c__;o__;f__;g__;s__	coast
GB_GCA_016839815.1	89.51	7.82	General	3779477	89.0441	206	1530104	36.0491	4244502	d__Archaea;p__Asgardarchaeota;c__Heimdallarchaeia;o__Hodarchaeales;f__Hodarchaeaceae;g__Hodarchaeum;s__Hodarchaeum sp016839815	ASM1683981v1	PRJNA680430	SAMN16492231	China: Rongcheng Nation Swan Nature Reserve	2021-02-09	GCA_016839815.1	coastal marine sediment	37.350000 N 122.580000 E	d__Archaea;p__Candidatus Hodarchaeota;c__;o__;f__;g__;s__	coast
GB_GCA_016839845.1	92.49	22.66	General	4705592	89.6064	548	1756424	33.4468	5251404	d__Archaea;p__Asgardarchaeota;c__Lokiarchaeia;o__Sigynarchaeales;f__SOKP01;g__Loki-b32;s__Loki-b32 sp016839845	ASM1683984v1	PRJNA680430	SAMN16492230	China: Rongcheng Nation Swan Nature Reserve	2021-02-09	GCA_016839845.1	coastal marine sediment	37.350000 N 122.580000 E	d__Archaea;p__Candidatus Lokiarchaeota;c__;o__;f__;g__;s__	coast
GB_GCA_016839865.1	66.92	5.68	General	3297370	90.9344	557	1280374	35.31	3626096	d__Archaea;p__Asgardarchaeota;c__Lokiarchaeia;o__Sigynarchaeales;f__MK-D1;g__AMARA-1;s__AMARA-1 sp016839865	ASM1683986v1	PRJNA680430	SAMN16492232	China: Rongcheng Nation Swan Nature Reserve	2021-02-09	GCA_016839865.1	coastal marine sediment	37.350000 N 122.580000 E	d__Archaea;p__Candidatus Lokiarchaeota;c__;o__;f__;g__;s__	coast
GB_GCA_016839875.1	83.03	10.88	General	3468223	92.3325	418	1263451	33.6361	3756232	d__Archaea;p__Asgardarchaeota;c__Heimdallarchaeia;o__Heimdallarchaeales;f__Heimdallarchaeaceae;g__UBA460;s__UBA460 sp016839875	ASM1683987v1	PRJNA680430	SAMN16492229	China: Rongcheng Nation Swan Nature Reserve	2021-02-09	GCA_016839875.1	coastal marine sediment	37.350000 N 122.580000 E	d__Archaea;p__Candidatus Heimdallarchaeota;c__;o__;f__;g__;s__	coast
GB_GCA_016839905.1	90.08	8.45	General	4127328	86.3885	508	1415169	29.6207	4777635	d__Archaea;p__Asgardarchaeota;c__Lokiarchaeia;o__Sigynarchaeales;f__SOKP01;g__YT1-065;s__YT1-065 sp016839905	ASM1683990v1	PRJNA680430	SAMN16492228	China: Rongcheng Nation Swan Nature Reserve	2021-02-09	GCA_016839905.1	coastal marine sediment	37.350000 N 122.580000 E	d__Archaea;p__Candidatus Lokiarchaeota;c__;o__;f__;g__;s__	coast
GB_GCA_016839915.1	93.94	6.89	General	3205425	87.8763	221	1090331	29.8913	3647657	d__Archaea;p__Asgardarchaeota;c__Lokiarchaeia;o__Sigynarchaeales;f__SOKP01;g__Loki-b32;s__Loki-b32 sp016839915	ASM1683991v1	PRJNA680430	SAMN16492226	China: Rongcheng Nation Swan Nature Reserve	2021-02-09	GCA_016839915.1	coastal marine sediment	37.350000 N 122.580000 E	d__Archaea;p__Candidatus Lokiarchaeota;c__;o__;f__;g__;s__	coast
GB_GCA_016839945.1	88.07	2.35	General	2764004	92.0403	186	965672	32.1565	3003036	d__Archaea;p__Asgardarchaeota;c__Heimdallarchaeia;o__Heimdallarchaeales;f__Heimdallarchaeaceae;g__UBA460;s__UBA460 sp016839945	ASM1683994v1	PRJNA680430	SAMN16492223	China: Rongcheng Nation Swan Nature Reserve	2021-02-09	GCA_016839945.1	coastal marine sediment	37.350000 N 122.580000 E	d__Archaea;p__Candidatus Heimdallarchaeota;c__;o__;f__;g__;s__	coast
GB_GCA_016839955.1	67.31	15.26	General	4513136	87.4154	816	1792599	34.721	5162862	d__Archaea;p__Asgardarchaeota;c__Heimdallarchaeia;o__Hodarchaeales;f__YT1-057;g__YT1-057;s__YT1-057 sp016839955	ASM1683995v1	PRJNA680430	SAMN16492227	China: Rongcheng Nation Swan Nature Reserve	2021-02-09	GCA_016839955.1	coastal marine sediment	37.350000 N 122.580000 E	d__Archaea;p__Candidatus Hodarchaeota;c__;o__;f__;g__;s__	coast
GB_GCA_016839985.1	78.02	5.2	General	2309100	91.758	418	801525	31.8506	2516512	d__Archaea;p__Asgardarchaeota;c__Heimdallarchaeia;o__Heimdallarchaeales;f__Heimdallarchaeaceae;g__UBA460;s__UBA460 sp016839985	ASM1683998v1	PRJNA680430	SAMN16492225	China: Rongcheng Nation Swan Nature Reserve	2021-02-09	GCA_016839985.1	coastal marine sediment	37.350000 N 122.580000 E	d__Archaea;p__Candidatus Heimdallarchaeota;c__;o__;f__;g__;s__	coast
GB_GCA_016839995.1	75.33	1.61	General	1507913	90.7185	148	751507	45.2119	1662189	d__Archaea;p__Asgardarchaeota;c__Hermodarchaeia;o__Hermodarchaeales;f__Hermodarchaeaceae;g__Hermodarchaeum;s__Hermodarchaeum sp016839995	ASM1683999v1	PRJNA680430	SAMN16492222	China: Rongcheng Nation Swan Nature Reserve	2021-02-09	GCA_016839995.1	coastal marine sediment	37.350000 N 122.580000 E	d__Archaea;p__Candidatus Hermodarchaeota;c__;o__;f__;g__;s__	coast
GB_GCA_016840025.1	89.92	15.33	General	5563462	85.4667	554	2401761	36.8962	6509507	d__Archaea;p__Asgardarchaeota;c__Heimdallarchaeia;o__Hodarchaeales;f__YT1-039;g__YT1-039;s__YT1-039 sp016840025	ASM1684002v1	PRJNA680430	SAMN16492224	China: Rongcheng Nation Swan Nature Reserve	2021-02-09	GCA_016840025.1	coastal marine sediment	37.350000 N 122.580000 E	d__Archaea;p__Candidatus Hodarchaeota;c__;o__;f__;g__;s__	coast
GB_GCA_016840035.1	86.97	4	General	3833719	89.0943	293	1552243	36.0736	4302992	d__Archaea;p__Asgardarchaeota;c__Heimdallarchaeia;o__Hodarchaeales;f__Hodarchaeaceae;g__Hodarchaeum;s__Hodarchaeum sp016840035	ASM1684003v1	PRJNA680430	SAMN16492221	China: Rongcheng Nation Swan Nature Reserve	2021-02-09	GCA_016840035.1	coastal marine sediment	37.350000 N 122.580000 E	d__Archaea;p__Candidatus Hodarchaeota;c__;o__;f__;g__;s__	coast
GB_GCA_016840065.1	83.9	5.08	General	2335703	90.2428	131	1213150	46.8716	2588242	d__Archaea;p__Asgardarchaeota;c__Hermodarchaeia;o__Hermodarchaeales;f__Hermodarchaeaceae;g__YT-063;s__YT-063 sp016840065	ASM1684006v1	PRJNA680430	SAMN16492220	China: Rongcheng Nation Swan Nature Reserve	2021-02-09	GCA_016840065.1	coastal marine sediment	37.350000 N 122.580000 E	d__Archaea;p__Candidatus Hermodarchaeota;c__;o__;f__;g__;s__	coast
GB_GCA_016840085.1	98.77	7.62	General	4010607	85.6165	89	1383931	29.5435	4684387	d__Archaea;p__Asgardarchaeota;c__Lokiarchaeia;o__Sigynarchaeales;f__SOKP01;g__Loki-b32;s__Loki-b32 sp016840085	ASM1684008v1	PRJNA680430	SAMN16492219	China: Rongcheng Nation Swan Nature Reserve	2021-02-09	GCA_016840085.1	coastal marine sediment	37.350000 N 122.580000 E	d__Archaea;p__Candidatus Lokiarchaeota;c__;o__;f__;g__;s__	coast
GB_GCA_016840095.1	89.17	7.81	General	3175549	92.1943	165	1144883	33.2389	3444408	d__Archaea;p__Asgardarchaeota;c__Heimdallarchaeia;o__Heimdallarchaeales;f__Heimdallarchaeaceae;g__UBA460;s__UBA460 sp016840095	ASM1684009v1	PRJNA680430	SAMN16492218	China: Rongcheng Nation Swan Nature Reserve	2021-02-09	GCA_016840095.1	coastal marine sediment	37.350000 N 122.580000 E	d__Archaea;p__Candidatus Heimdallarchaeota;c__;o__;f__;g__;s__	coast
GB_GCA_016840125.1	95.19	13.34	General	6651342	88.3503	682	2895244	38.4577	7528376	d__Archaea;p__Asgardarchaeota;c__Lokiarchaeia;o__Helarchaeales;f__HEL-GB-A;g__JABXJT01;s__JABXJT01 sp016840125	ASM1684012v1	PRJNA680430	SAMN16492217	China: Rongcheng Nation Swan Nature Reserve	2021-02-09	GCA_016840125.1	coastal marine sediment	37.350000 N 122.580000 E	d__Archaea;p__Candidatus Helarchaeota;c__;o__;f__;g__;s__	coast
GB_GCA_016840135.1	81.48	1.89	General	1630967	89.7674	217	855465	47.0842	1816882	d__Archaea;p__Asgardarchaeota;c__Hermodarchaeia;o__Hermodarchaeales;f__Hermodarchaeaceae;g__YT-063;s__YT-063 sp016840135	ASM1684013v1	PRJNA680430	SAMN16492216	China: Rongcheng Nation Swan Nature Reserve	2021-02-09	GCA_016840135.1	coastal marine sediment	37.350000 N 122.580000 E	d__Archaea;p__Candidatus Hermodarchaeota;c__;o__;f__;g__;s__	coast
GB_GCA_016840165.1	99.71	6.3	General	3223723	89.3539	105	1140712	31.6178	3607813	d__Archaea;p__Asgardarchaeota;c__Lokiarchaeia;o__Sigynarchaeales;f__SOKP01;g__SOKP01;s__SOKP01 sp016840165	ASM1684016v1	PRJNA680430	SAMN16492213	China: Rongcheng Nation Swan Nature Reserve	2021-02-09	GCA_016840165.1	coastal marine sediment	37.350000 N 122.580000 E	d__Archaea;p__Candidatus Lokiarchaeota;c__;o__;f__;g__;s__	coast
GB_GCA_016840185.1	79.52	8.63	General	2285276	89.8472	329	1151950	45.2897	2543514	d__Archaea;p__Asgardarchaeota;c__Hermodarchaeia;o__Hermodarchaeales;f__Hermodarchaeaceae;g__Hermodarchaeum;s__Hermodarchaeum sp016840185	ASM1684018v1	PRJNA680430	SAMN16492214	China: Rongcheng Nation Swan Nature Reserve	2021-02-09	GCA_016840185.1	coastal marine sediment	37.350000 N 122.580000 E	d__Archaea;p__Candidatus Hermodarchaeota;c__;o__;f__;g__;s__	coast
GB_GCA_016840245.1	76.65	17.63	General	3755935	91.5866	805	1788917	43.6218	4100966	d__Archaea;p__Asgardarchaeota;c__Thorarchaeia;o__Thorarchaeales;f__Thorarchaeaceae;g__YT-029;s__YT-029 sp016840245	ASM1684024v1	PRJNA680430	SAMN16492212	China: Rongcheng Nation Swan Nature Reserve	2021-02-09	GCA_016840245.1	coastal marine sediment	37.350000 N 122.580000 E	d__Archaea;p__Candidatus Thorarchaeota;c__;o__;f__;g__;s__	coast
GB_GCA_016840285.1	94.31	8.88	General	4049852	86.9044	174	1677777	36.0029	4660121	d__Archaea;p__Asgardarchaeota;c__Heimdallarchaeia;o__Hodarchaeales;f__Hodarchaeaceae;g__Hodarchaeum;s__Hodarchaeum sp016840285	ASM1684028v1	PRJNA680430	SAMN16492210	China: Rongcheng Nation Swan Nature Reserve	2021-02-09	GCA_016840285.1	coastal marine sediment	37.350000 N 122.580000 E	d__Archaea;p__Candidatus Hodarchaeota;c__;o__;f__;g__;s__	coast
GB_GCA_016840305.1	79.88	6.34	General	4311303	87.9588	784	1711722	34.9224	4901500	d__Archaea;p__Asgardarchaeota;c__Heimdallarchaeia;o__Hodarchaeales;f__Hodarchaeaceae;g__Hodarchaeum;s__Hodarchaeum sp016840305	ASM1684030v1	PRJNA680430	SAMN16492208	China: Rongcheng Nation Swan Nature Reserve	2021-02-09	GCA_016840305.1	coastal marine sediment	37.350000 N 122.580000 E	d__Archaea;p__Candidatus Hodarchaeota;c__;o__;f__;g__;s__	coast
GB_GCA_016840785.1	82.41	2.68	General	2818432	90.5304	146	1343858	43.1658	3113244	d__Archaea;p__Asgardarchaeota;c__Thorarchaeia;o__Thorarchaeales;f__Thorarchaeaceae;g__MP8T-1;s__MP8T-1 sp016839275	ASM1684078v1	PRJNA680430	SAMN16492183	China: Mai Po Nature Reserve	2021-02-09	GCA_016840785.1	coastal marine sediment	22.497917 N 114.029450 E	d__Archaea;p__Candidatus Thorarchaeota;c__;o__;f__;g__;s__	coast
GB_GCA_016840825.1	83.7	14.2	General	3862298	90.8683	373	1798436	42.3118	4250437	d__Archaea;p__Asgardarchaeota;c__Thorarchaeia;o__Thorarchaeales;f__Thorarchaeaceae;g__MP5-2226;s__MP5-2226 sp016840825	ASM1684082v1	PRJNA680430	SAMN16492180	China: Mai Po Nature Reserve	2021-02-09	GCA_016840825.1	coastal marine sediment	22.497917 N 114.029450 E	d__Archaea;p__Candidatus Thorarchaeota;c__;o__;f__;g__;s__	coast
GB_GCA_016840855.1	92.14	6.33	General	3043912	90.5518	259	1409465	41.9295	3361515	d__Archaea;p__Asgardarchaeota;c__Thorarchaeia;o__Thorarchaeales;f__Thorarchaeaceae;g__SMTZ1-45;s__SMTZ1-45 sp016840855	ASM1684085v1	PRJNA680430	SAMN16492181	China: Mai Po Nature Reserve	2021-02-09	GCA_016840855.1	coastal marine sediment	22.497917 N 114.029450 E	d__Archaea;p__Candidatus Thorarchaeota;c__;o__;f__;g__;s__	coast
GB_GCA_016840905.1	62.36	4.89	General	2054582	89.1002	321	739264	32.0594	2305923	d__Archaea;p__Asgardarchaeota;c__Heimdallarchaeia;o__JABLTI01;f__JABLTI01;g__JABLTI01;s__JABLTI01 sp016840905	ASM1684090v1	PRJNA680430	SAMN16492179	China: Mai Po Nature Reserve	2021-02-09	GCA_016840905.1	coastal marine sediment	22.497917 N 114.029450 E	d__Archaea;p__Candidatus Gerdarchaeota;c__;o__;f__;g__;s__	coast
GB_GCA_016840925.1	74.76	7.15	General	2525913	91.2743	476	1186395	42.8706	2767388	d__Archaea;p__Asgardarchaeota;c__Thorarchaeia;o__Thorarchaeales;f__Thorarchaeaceae;g__SMTZ1-45;s__SMTZ1-45 sp016839345	ASM1684092v1	PRJNA680430	SAMN16492177	China: Mai Po Nature Reserve	2021-02-09	GCA_016840925.1	coastal marine sediment	22.497917 N 114.029450 E	d__Archaea;p__Candidatus Thorarchaeota;c__;o__;f__;g__;s__	coast
GB_GCA_016840945.1	82.2	12.09	General	3963894	89.7274	419	1400606	31.7044	4417709	d__Archaea;p__Asgardarchaeota;c__Heimdallarchaeia;o__JABLTI01;f__JABLTI01;g__JABLTI01;s__JABLTI01 sp016840945	ASM1684094v1	PRJNA680430	SAMN16492176	China: Mai Po Nature Reserve	2021-02-09	GCA_016840945.1	coastal marine sediment	22.497917 N 114.029450 E	d__Archaea;p__Candidatus Gerdarchaeota;c__;o__;f__;g__;s__	coast
GB_GCA_016840965.1	75.57	15.93	General	2824032	91.3038	368	1304938	42.19	3093005	d__Archaea;p__Asgardarchaeota;c__Thorarchaeia;o__Thorarchaeales;f__Thorarchaeaceae;g__SMTZ1-45;s__SMTZ1-45 sp016840965	ASM1684096v1	PRJNA680430	SAMN16492175	China: Mai Po Nature Reserve	2021-02-09	GCA_016840965.1	coastal marine sediment	22.497917 N 114.029450 E	d__Archaea;p__Candidatus Thorarchaeota;c__;o__;f__;g__;s__	coast
GB_GCA_016841005.1	73.71	14.01	General	4039652	91.037	490	1819635	41.007	4437373	d__Archaea;p__Asgardarchaeota;c__Thorarchaeia;o__Thorarchaeales;f__Thorarchaeaceae;g__MP5-2226;s__MP5-2226 sp016841005	ASM1684100v1	PRJNA680430	SAMN16492173	China: Mai Po Nature Reserve	2021-02-09	GCA_016841005.1	coastal marine sediment	22.497917 N 114.029450 E	d__Archaea;p__Candidatus Thorarchaeota;c__;o__;f__;g__;s__	coast
GB_GCA_018262855.1	99.19	0.37	Specific	2023121	88.3055	32	1229343	53.6622	2291048	d__Archaea;p__Halobacteriota;c__Methanomicrobia;o__Methanomicrobiales;f__Methanospirillaceae;g__Methanolinea_A;s__Methanolinea_A sp018262855	ASM1826285v1	PRJNA663217	SAMN16122920	China: China University of Geosciences Beijing	2021-05-04	GCA_018262855.1	sediment	39.9 N 116.316 E	d__Archaea;p__Euryarchaeota;c__Methanomicrobia;o__Methanomicrobiales;f__Methanoregulaceae;g__Methanolinea;s__	coast
GB_GCA_018262895.1	99.66	1.01	Specific	2057542	87.869	30	1368048	58.4236	2341601	d__Archaea;p__Thermoplasmatota;c__Thermoplasmata;o__Methanomassiliicoccales;f__Methanomassiliicoccaceae;g__UBA6;s__UBA6 sp018262895	ASM1826289v1	PRJNA663217	SAMN16122915	China: China University of Geosciences Beijing	2021-05-04	GCA_018262895.1	sediment	39.9 N 116.311 E	d__Archaea;p__Candidatus Thermoplasmatota;c__Thermoplasmata;o__Methanomassiliicoccales;f__Methanomassiliicoccaceae;g__Methanomassiliicoccus;s__	coast
GB_GCA_018263005.1	92.26	0	Specific	1832300	87.3315	21	760161	36.2483	2098097	d__Archaea;p__Methanobacteriota;c__Methanobacteria;o__Methanobacteriales;f__Methanobacteriaceae;g__Methanobacterium_A;s__Methanobacterium_A sp018263005	ASM1826300v1	PRJNA663217	SAMN16122913	China: China University of Geosciences Beijing	2021-05-04	GCA_018263005.1	sediment	39.9 N 116.309 E	d__Archaea;p__Euryarchaeota;c__Methanobacteria;o__Methanobacteriales;f__Methanobacteriaceae;g__Methanobacterium;s__	coast
GB_GCA_018263095.1	68.32	0	Specific	1074504	84.8325	177	520388	41.0852	1266618	d__Archaea;p__Methanobacteriota;c__Methanobacteria;o__Methanobacteriales;f__Methanobacteriaceae;g__Methanobacterium;s__Methanobacterium subterraneum	ASM1826309v1	PRJNA663217	SAMN16122911	China: China University of Geosciences Beijing	2021-05-04	GCA_018263095.1	sediment	39.9 N 116.307 E	d__Archaea;p__Euryarchaeota;c__Methanobacteria;o__Methanobacteriales;f__Methanobacteriaceae;g__Methanobacterium;s__	coast
GB_GCA_018263135.1	94.99	0.72	Specific	1746859	85.2092	149	838195	41.1228	2050082	d__Archaea;p__Methanobacteriota;c__Methanobacteria;o__Methanobacteriales;f__Methanobacteriaceae;g__Methanobacterium_A;s__Methanobacterium_A sp002067325	ASM1826313v1	PRJNA663217	SAMN16122909	China: China University of Geosciences Beijing	2021-05-04	GCA_018263135.1	sediment	39.9 N 116.305 E	d__Archaea;p__Euryarchaeota;c__Methanobacteria;o__Methanobacteriales;f__Methanobacteriaceae;g__Methanobacterium;s__	coast
GB_GCA_018263315.1	69.81	0	Specific	1121058	89.4393	183	680414	54.2846	1253429	d__Archaea;p__Halobacteriota;c__Methanosarcinia;o__Methanotrichales;f__Methanotrichaceae;g__Methanothrix;s__Methanothrix soehngenii	ASM1826331v1	PRJNA663217	SAMN16122906	China: China University of Geosciences Beijing	2021-05-04	GCA_018263315.1	sediment	39.9 N 116.302 E	d__Archaea;p__Euryarchaeota;c__Methanomicrobia;o__Methanotrichales;f__Methanotrichaceae;g__Methanothrix;s__	coast
GB_GCA_018263335.1	99.18	0.01	Specific	1778773	87.66	49	1176193	57.9943	2029174	d__Archaea;p__Halobacteriota;c__Methanomicrobia;o__Methanomicrobiales;f__Methanospirillaceae;g__Methanolinea_A;s__Methanolinea_A sp002067155	ASM1826333v1	PRJNA663217	SAMN16122904	China: China University of Geosciences Beijing	2021-05-04	GCA_018263335.1	sediment	39.9 N 116.3 E	d__Archaea;p__Euryarchaeota;c__Methanomicrobia;o__Methanomicrobiales;f__Methanoregulaceae;g__Methanolinea;s__	coast
GB_GCA_018992565.1	88.39	1.63	General	2375013	84.7246	267	1304929	46.7396	2803216	d__Archaea;p__Methanobacteriota_B;c__Thermococci;o__Methanofastidiosales;f__SZ-28-30;g__SZ-28-30;s__SZ-28-30 sp018992565	ASM1899256v1	PRJNA641190	SAMN15346904	China: Shenzhen coastal mangrove sediment (28-30cm)	2021-06-22	GCA_018992565.1	coastal marine sediment	22.5256 N 114.0264 E	d__Archaea;p__Euryarchaeota;c__Theionarchaea;o__;f__;g__;s__	coast
GB_GCA_018992685.1	91.19	0.71	General	2642065	87.2978	45	1413108	46.6912	3026495	d__Archaea;p__Methanobacteriota_B;c__Thermococci;o__Methanofastidiosales;f__SZ-28-30;g__SZ-28-30;s__SZ-28-30 sp018992685	ASM1899268v1	PRJNA641190	SAMN15346911	China: Shenzhen coastal mangrove sediment (20-22cm)	2021-06-22	GCA_018992685.1	coastal marine sediment	22.5256 N 114.0264 E	d__Archaea;p__Euryarchaeota;c__Theionarchaea;o__;f__;g__;s__	coast
GB_GCA_018992705.1	90.6	2.26	General	2640677	87.8444	131	1399226	46.5465	3006084	d__Archaea;p__Methanobacteriota_B;c__Thermococci;o__Methanofastidiosales;f__SZ-28-30;g__SZ-28-30;s__SZ-28-30 sp018992565	ASM1899270v1	PRJNA641190	SAMN15346910	China: Shenzhen coastal mangrove sediment (20-22cm)	2021-06-22	GCA_018992705.1	coastal marine sediment	22.5256 N 114.0264 E	d__Archaea;p__Euryarchaeota;c__Theionarchaea;o__;f__;g__;s__	coast
GB_GCA_019322375.1	93.5	1.94	General	1217247	91.1667	93	492975	36.9218	1335188	d__Archaea;p__Nanoarchaeota;c__Nanoarchaeia;o__Woesearchaeales;f__SM23-78;g__SM23-78;s__SM23-78 sp019322375	ASM1932237v1	PRJNA746083	SAMN20180964	China: Rongcheng Nation Swan Nature Reserve	2021-07-22	GCA_019322375.1	coastal marine sediment	37.350000 N 122.580007 E	d__Archaea;p__Candidatus Woesearchaeota;c__;o__;f__;g__;s__	coast
GB_GCA_019322385.1	74.6	0.29	General	951609	91.7407	165	472523	45.554	1037281	d__Archaea;p__Nanoarchaeota;c__Nanoarchaeia;o__Woesearchaeales;f__UBA11576;g__JABMQF01;s__JABMQF01 sp019322385	ASM1932238v1	PRJNA746083	SAMN20180967	China: Rongcheng Nation Swan Nature Reserve	2021-07-22	GCA_019322385.1	coastal marine sediment	37.350000 N 122.580010 E	d__Archaea;p__Candidatus Woesearchaeota;c__;o__;f__;g__;s__	coast
GB_GCA_019322435.1	91.25	0.04	General	860843	93.4586	18	326797	35.4791	921096	d__Archaea;p__Nanoarchaeota;c__Nanoarchaeia;o__Woesearchaeales;f__WJKL01;g__JAAOYC01;s__JAAOYC01 sp019322435	ASM1932243v1	PRJNA746083	SAMN20180966	China: Rongcheng Nation Swan Nature Reserve	2021-07-22	GCA_019322435.1	coastal marine sediment	37.350000 N 122.580009 E	d__Archaea;p__Candidatus Woesearchaeota;c__;o__;f__;g__;s__	coast
GB_GCA_019322455.1	89.61	5.94	General	1065673	91.7386	183	354739	30.5377	1161641	d__Archaea;p__Nanoarchaeota;c__Nanoarchaeia;o__Woesearchaeales;f__WJKL01;g__JAHWIB01;s__JAHWIB01 sp019322455	ASM1932245v1	PRJNA746083	SAMN20180968	China: Rongcheng Nation Swan Nature Reserve	2021-07-22	GCA_019322455.1	coastal marine sediment	37.350000 N 122.580011 E	d__Archaea;p__Candidatus Woesearchaeota;c__;o__;f__;g__;s__	coast
GB_GCA_019322475.1	93.43	0.2	General	1199861	89.7686	87	571660	42.7692	1336615	d__Archaea;p__Nanoarchaeota;c__Nanoarchaeia;o__Woesearchaeales;f__JACPBV01;g__JAHWHQ01;s__JAHWHQ01 sp019322475	ASM1932247v1	PRJNA746083	SAMN20180962	China: Rongcheng Nation Swan Nature Reserve	2021-07-22	GCA_019322475.1	coastal marine sediment	37.350000 N 122.580005 E	d__Archaea;p__Candidatus Woesearchaeota;c__;o__;f__;g__;s__	coast
GB_GCA_019322485.1	89.08	0.96	General	1362863	93.8294	35	562222	38.7074	1452491	d__Archaea;p__Nanoarchaeota;c__Nanoarchaeia;o__Woesearchaeales;f__JAHWIC01;g__JAHWIC01;s__JAHWIC01 sp019322485	ASM1932248v1	PRJNA746083	SAMN20180959	China: Rongcheng Nation Swan Nature Reserve	2021-07-22	GCA_019322485.1	coastal marine sediment	37.350000 N 122.580002 E	d__Archaea;p__Candidatus Woesearchaeota;c__;o__;f__;g__;s__	coast
GB_GCA_019322535.1	88	2.35	General	1017776	93.367	80	343781	31.5372	1090081	d__Archaea;p__Nanoarchaeota;c__Nanoarchaeia;o__Woesearchaeales;f__WJKL01;g__JAHWIM01;s__JAHWIM01 sp019322535	ASM1932253v1	PRJNA746083	SAMN20180961	China: Rongcheng Nation Swan Nature Reserve	2021-07-22	GCA_019322535.1	coastal marine sediment	37.350000 N 122.580004 E	d__Archaea;p__Candidatus Woesearchaeota;c__;o__;f__;g__;s__	coast
GB_GCA_019322545.1	73.35	0.34	General	621863	91.915	150	242425	35.8318	676563	d__Archaea;p__Nanoarchaeota;c__Nanoarchaeia;o__Woesearchaeales;f__JAHWIL01;g__JAHWIL01;s__JAHWIL01 sp019322545	ASM1932254v1	PRJNA746083	SAMN20180960	China: Rongcheng Nation Swan Nature Reserve	2021-07-22	GCA_019322545.1	coastal marine sediment	37.350000 N 122.580003 E	d__Archaea;p__Candidatus Woesearchaeota;c__;o__;f__;g__;s__	coast
GB_GCA_019323195.1	88.38	1.03	General	1516957	89.5834	122	697004	41.1613	1693346	d__Archaea;p__Nanoarchaeota;c__Nanoarchaeia;o__Woesearchaeales;f__JACPBV01;g__JAHWHQ01;s__JAHWHQ01 sp019323195	ASM1932319v1	PRJNA746083	SAMN20180939	China: Mai Po Nature Reserve	2021-07-22	GCA_019323195.1	coastal marine sediment	22.497917 N 114.029455 E	d__Archaea;p__Candidatus Woesearchaeota;c__;o__;f__;g__;s__	coast
GB_GCA_019323205.1	84.98	0.35	General	926876	93.1504	157	391962	39.3919	995032	d__Archaea;p__Nanoarchaeota;c__Nanoarchaeia;o__Woesearchaeales;f__JAHWHD01;g__JAHWHD01;s__JAHWHD01 sp019323525	ASM1932320v1	PRJNA746083	SAMN20180938	China: Mai Po Nature Reserve	2021-07-22	GCA_019323205.1	coastal marine sediment	22.497917 N 114.029454 E	d__Archaea;p__Candidatus Woesearchaeota;c__;o__;f__;g__;s__	coast
GB_GCA_019323235.1	98.78	4.89	General	1221181	92.4869	218	359217	27.2055	1320382	d__Archaea;p__Nanoarchaeota;c__Nanoarchaeia;o__Woesearchaeales;f__JABIAG01;g__JAHWHN01;s__JAHWHN01 sp019323235	ASM1932323v1	PRJNA746083	SAMN20180936	China: Mai Po Nature Reserve	2021-07-22	GCA_019323235.1	coastal marine sediment	22.497917 N 114.029452 E	d__Archaea;p__Candidatus Woesearchaeota;c__;o__;f__;g__;s__	coast
GB_GCA_019323255.1	91.75	2.17	General	865115	93.1355	134	407220	43.84	928878	d__Archaea;p__Nanoarchaeota;c__Nanoarchaeia;o__Woesearchaeales;f__ARS49;g__JAHWHO01;s__JAHWHO01 sp019323255	ASM1932325v1	PRJNA746083	SAMN20180937	China: Mai Po Nature Reserve	2021-07-22	GCA_019323255.1	coastal marine sediment	22.497917 N 114.029453 E	d__Archaea;p__Candidatus Woesearchaeota;c__;o__;f__;g__;s__	coast
GB_GCA_019323295.1	75.74	1.1	General	551038	93.3363	64	239332	40.5387	590379	d__Archaea;p__Nanoarchaeota;c__Nanoarchaeia;o__Woesearchaeales;f__ARS49;g__CABMGU01;s__CABMGU01 sp019323575	ASM1932329v1	PRJNA746083	SAMN20180934	China: Mai Po Nature Reserve	2021-07-22	GCA_019323295.1	coastal marine sediment	22.497917 N 114.029450 E	d__Archaea;p__Candidatus Woesearchaeota;c__;o__;f__;g__;s__	coast
GB_GCA_019323355.1	99.87	3.58	General	1027451	93.6482	120	448874	40.9131	1097139	d__Archaea;p__Nanoarchaeota;c__Nanoarchaeia;o__Woesearchaeales;f__WJKV01;g__JAGLWF01;s__JAGLWF01 sp019323355	ASM1932335v1	PRJNA746083	SAMN20180931	China: Futian Nature Reserve of Shenzhen	2021-07-22	GCA_019323355.1	coastal marine sediment	22.530000 N 114.000000 E	d__Archaea;p__Candidatus Woesearchaeota;c__;o__;f__;g__;s__	coast
GB_GCA_019323415.1	87.8	1.38	General	740259	93.9714	146	321032	40.7531	787749	d__Archaea;p__Nanoarchaeota;c__Nanoarchaeia;o__Woesearchaeales;f__WJKV01;g__JAHWHF01;s__JAHWHF01 sp019323415	ASM1932341v1	PRJNA746083	SAMN20180928	China: Futian Nature Reserve of Shenzhen	2021-07-22	GCA_019323415.1	coastal marine sediment	22.530000 N 114.000000 E	d__Archaea;p__Candidatus Woesearchaeota;c__;o__;f__;g__;s__	coast
GB_GCA_019323495.1	94.3	0.68	General	923060	93.4723	86	402408	40.7492	987523	d__Archaea;p__Nanoarchaeota;c__Nanoarchaeia;o__Woesearchaeales;f__WJKV01;g__WJKV01;s__WJKV01 sp019323495	ASM1932349v1	PRJNA746083	SAMN20180927	China: Futian Nature Reserve of Shenzhen	2021-07-22	GCA_019323495.1	coastal marine sediment	22.530000 N 114.000000 E	d__Archaea;p__Candidatus Woesearchaeota;c__;o__;f__;g__;s__	coast
GB_GCA_019323515.1	76.21	2.02	General	1050030	93.419	20	413427	36.7818	1124000	d__Archaea;p__Nanoarchaeota;c__Nanoarchaeia;o__Woesearchaeales;f__JAHWHD01;g__JAHWHG01;s__JAHWHG01 sp019323515	ASM1932351v1	PRJNA746083	SAMN20180929	China: Futian Nature Reserve of Shenzhen	2021-07-22	GCA_019323515.1	coastal marine sediment	22.530000 N 114.000000 E	d__Archaea;p__Candidatus Woesearchaeota;c__;o__;f__;g__;s__	coast
GB_GCA_019323525.1	89.01	2.48	General	1067038	93.3083	108	451103	39.4472	1143562	d__Archaea;p__Nanoarchaeota;c__Nanoarchaeia;o__Woesearchaeales;f__JAHWHD01;g__JAHWHD01;s__JAHWHD01 sp019323525	ASM1932352v1	PRJNA746083	SAMN20180926	China: Futian Nature Reserve of Shenzhen	2021-07-22	GCA_019323525.1	coastal marine sediment	22.530000 N 114.000000 E	d__Archaea;p__Candidatus Woesearchaeota;c__;o__;f__;g__;s__	coast
GB_GCA_019323555.1	86.84	0.13	General	712270	93.1742	79	304489	39.8311	764450	d__Archaea;p__Nanoarchaeota;c__Nanoarchaeia;o__Woesearchaeales;f__ARS49;g__WJJT01;s__WJJT01 sp019323555	ASM1932355v1	PRJNA746083	SAMN20180925	China: Futian Nature Reserve of Shenzhen	2021-07-22	GCA_019323555.1	coastal marine sediment	22.530000 N 114.000000 E	d__Archaea;p__Candidatus Woesearchaeota;c__;o__;f__;g__;s__	coast
GB_GCA_019323575.1	97.15	2.08	General	788031	93.8831	86	340050	40.5123	839375	d__Archaea;p__Nanoarchaeota;c__Nanoarchaeia;o__Woesearchaeales;f__ARS49;g__CABMGU01;s__CABMGU01 sp019323575	ASM1932357v1	PRJNA746083	SAMN20180924	China: Futian Nature Reserve of Shenzhen	2021-07-22	GCA_019323575.1	coastal marine sediment	22.530000 N 114.000000 E	d__Archaea;p__Candidatus Woesearchaeota;c__;o__;f__;g__;s__	coast
GB_GCA_019323655.1	92.94	0.49	General	1163196	88.276	101	504715	38.3033	1317681	d__Archaea;p__Nanoarchaeota;c__Nanoarchaeia;o__Woesearchaeales;f__GW2011-AR4;g__JACPJP01;s__JACPJP01 sp019323655	ASM1932365v1	PRJNA746083	SAMN20180920	China: Futian Nature Reserve of Shenzhen	2021-07-22	GCA_019323655.1	coastal marine sediment	22.530000 N 114.000000 E	d__Archaea;p__Candidatus Woesearchaeota;c__;o__;f__;g__;s__	coast
GB_GCA_019323665.1	65.13	0.14	General	653856	91.0947	151	299288	41.6966	717776	d__Archaea;p__Nanoarchaeota;c__Nanoarchaeia;o__Woesearchaeales;f__JAGVZT01;g__JAHWHA01;s__JAHWHA01 sp019323665	ASM1932366v1	PRJNA746083	SAMN20180923	China: Futian Nature Reserve of Shenzhen	2021-07-22	GCA_019323665.1	coastal marine sediment	22.530000 N 114.000000 E	d__Archaea;p__Candidatus Woesearchaeota;c__;o__;f__;g__;s__	coast
GB_GCA_019323755.1	69.49	0.1	General	488571	93.1424	78	197523	37.6563	524542	d__Archaea;p__Nanoarchaeota;c__Nanoarchaeia;o__Woesearchaeales;f__JAGLXL01;g__JAGLXL01;s__JAGLXL01 sp019323755	ASM1932375v1	PRJNA746083	SAMN20180922	China: Futian Nature Reserve of Shenzhen	2021-07-22	GCA_019323755.1	coastal marine sediment	22.530000 N 114.000000 E	d__Archaea;p__Candidatus Woesearchaeota;c__;o__;f__;g__;s__	coast
GB_GCA_022353185.1	98.68	5.59	Specific	2550280	85.3062	761	1278328	42.7598	2989559	d__Archaea;p__Halobacteriota;c__Methanosarcinia;o__Methanosarcinales;f__Methanocomedenaceae;g__QBUR01;s__QBUR01 sp022353185	ASM2235318v1	PRJNA805085	SAMN25987490	Sweden: Stockholm Archipelago	2022-02-21	GCA_022353185.1	coastal sediments	59.368889 N 18.093056 E	d__Archaea;p__Euryarchaeota;c__Methanomicrobia;o__Methanosarcinales;f__;g__;s__	coast
GB_GCA_026014465.1	95.74	1.34	General	1861097	88.3263	21	1003597	47.6345	2107071	d__Archaea;p__Thermoproteota;c__Bathyarchaeia;o__Bathyarchaeales;f__UBA233;g__JADGNF01;s__JADGNF01 sp026014465	ASM2601446v1	PRJNA869847	SAMN30328178	China: Dayangshan Island in Hangzhou Bay; northern East China Sea	2022-11-06	GCA_026014465.1	enrichment culture inoculated from coastal sediment with lignin	none	d__Archaea;p__Candidatus Bathyarchaeota;c__;o__;f__;g__;s__	coast
GB_GCA_026014485.1	96.51	1.46	General	2041546	86.2759	41	1138579	48.1404	2366298	d__Archaea;p__Thermoproteota;c__Bathyarchaeia;o__Bathyarchaeales;f__UBA233;g__JADGNF01;s__JADGNF01 sp026014485	ASM2601448v1	PRJNA869847	SAMN30328179	China: Dayangshan Island in Hangzhou Bay; northern East China Sea	2022-11-06	GCA_026014485.1	enrichment culture inoculated from coastal sediment with lignin	none	d__Archaea;p__Candidatus Bathyarchaeota;c__;o__;f__;g__;s__	coast
GB_GCA_026014495.1	93.13	2.28	General	1908408	87.1041	204	895911	40.8951	2190950	d__Archaea;p__Thermoproteota;c__Bathyarchaeia;o__Bathyarchaeales;f__Bathyarchaeaceae;g__Bathyarchaeum;s__Bathyarchaeum sp026014495	ASM2601449v1	PRJNA869847	SAMN30328180	China: Dayangshan Island in Hangzhou Bay; northern East China Sea	2022-11-06	GCA_026014495.1	enrichment culture inoculated from coastal sediment with lignin	none	d__Archaea;p__Candidatus Bathyarchaeota;c__Candidatus Bathyarchaeia;o__Candidatus Bathyarchaeales;f__Candidatus Bathyarchaeaceae;g__Candidatus Bathyarchaeum;s__	coast
GB_GCA_026014515.1	94.54	5	General	2707635	91.5107	598	1379811	46.65	2958818	d__Archaea;p__Thermoproteota;c__Bathyarchaeia;o__TCS64;f__TCS64;g__RBG-16-57-9;s__RBG-16-57-9 sp026014515	ASM2601451v1	PRJNA869847	SAMN30328181	China: Dayangshan Island in Hangzhou Bay; northern East China Sea	2022-11-06	GCA_026014515.1	enrichment culture inoculated from coastal sediment with lignin	none	d__Archaea;p__Candidatus Bathyarchaeota;c__;o__;f__;g__;s__	coast
GB_GCA_026014565.1	95.67	0.57	General	1537399	84.8215	58	721264	39.8266	1812512	d__Archaea;p__Thermoproteota;c__Bathyarchaeia;o__Bathyarchaeales;f__Bathyarchaeaceae;g__Bathyarchaeum;s__Bathyarchaeum sp026014565	ASM2601456v1	PRJNA869847	SAMN30328176	China: Dayangshan Island in Hangzhou Bay; northern East China Sea	2022-11-06	GCA_026014565.1	enrichment culture inoculated from coastal sediment with lignin	none	d__Archaea;p__Candidatus Bathyarchaeota;c__Candidatus Bathyarchaeia;o__Candidatus Bathyarchaeales;f__Candidatus Bathyarchaeaceae;g__Candidatus Bathyarchaeum;s__	coast
GB_GCA_026014585.1	95.59	1.81	General	2050212	88.6301	26	998250	43.1541	2313222	d__Archaea;p__Thermoproteota;c__Bathyarchaeia;o__Bathyarchaeales;f__UBA233;g__Termiticorpusculum;s__Termiticorpusculum sp026014585	ASM2601458v1	PRJNA869847	SAMN30328175	China: Dayangshan Island in Hangzhou Bay; northern East China Sea	2022-11-06	GCA_026014585.1	enrichment culture inoculated from coastal sediment with lignin	none	d__Archaea;p__Candidatus Bathyarchaeota;c__;o__;f__;g__;s__	coast
GB_GCA_026014605.1	79.29	1.36	General	1391322	85.2756	322	690453	42.5717	1631559	d__Archaea;p__Thermoproteota;c__Bathyarchaeia;o__Bathyarchaeales;f__Bathyarchaeaceae;g__Bathyarchaeum;s__Bathyarchaeum sp026014605	ASM2601460v1	PRJNA869847	SAMN30328177	China: Dayangshan Island in Hangzhou Bay; northern East China Sea	2022-11-06	GCA_026014605.1	enrichment culture inoculated from coastal sediment with lignin	none	d__Archaea;p__Candidatus Bathyarchaeota;c__;o__;f__;g__;s__	coast
GB_GCA_026014615.1	88.78	7.38	General	2257026	85.948	29	1218974	46.4188	2626037	d__Archaea;p__Thermoproteota;c__Bathyarchaeia;o__Bathyarchaeales;f__UBA233;g__JADGNF01;s__JADGNF01 sp026014615	ASM2601461v1	PRJNA869847	SAMN30328174	China: Dayangshan Island in Hangzhou Bay; northern East China Sea	2022-11-06	GCA_026014615.1	enrichment culture inoculated from coastal sediment with lignin	none	d__Archaea;p__Candidatus Bathyarchaeota;c__;o__;f__;g__;s__	coast
GB_GCA_026014905.1	86.82	7.53	General	2244202	85.1421	279	1157192	43.9023	2635832	d__Archaea;p__Thermoproteota;c__Bathyarchaeia;o__RBG-16-48-13;f__GCA-020355125;g__JAOZHK01;s__JAOZHK01 sp026014905	ASM2601490v1	PRJNA869847	SAMN30328159	China: East China Sea	2022-11-06	GCA_026014905.1	coastal sediment from A2-3 Core	none	d__Archaea;p__Candidatus Bathyarchaeota;c__;o__;f__;g__;s__	coast
GB_GCA_026015035.1	88.07	7.39	General	1675115	81.3389	146	1006080	48.8524	2059426	d__Archaea;p__Thermoproteota;c__Bathyarchaeia;o__RBG-16-48-13;f__GCA-020355125;g__DAOVBJ01;s__DAOVBJ01 sp026015035	ASM2601503v1	PRJNA869847	SAMN30328150	China: East China Sea	2022-11-06	GCA_026015035.1	coastal sediment from A2-3 Core	none	d__Archaea;p__Candidatus Bathyarchaeota;c__;o__;f__;g__;s__	coast
GB_GCA_026015045.1	83.16	7.94	General	1454229	87.5048	245	766433	46.1183	1661885	d__Archaea;p__Thermoproteota;c__Bathyarchaeia;o__Bathyarchaeales;f__Bathyarchaeaceae;g__GCA-020344715;s__GCA-020344715 sp020344715	ASM2601504v1	PRJNA869847	SAMN30328153	China: East China Sea	2022-11-06	GCA_026015045.1	coastal sediment from A2-3 Core	none	d__Archaea;p__Candidatus Bathyarchaeota;c__;o__;f__;g__;s__	coast
GB_GCA_026015145.1	91.27	0.8	General	1320517	86.3081	139	530339	34.6626	1530004	d__Archaea;p__Thermoproteota;c__Bathyarchaeia;o__Bathyarchaeales;f__UBA233;g__AD8-1;s__AD8-1 sp026015145	ASM2601514v1	PRJNA869847	SAMN30328147	China: East China Sea	2022-11-06	GCA_026015145.1	coastal sediment from A2-3 Core	none	d__Archaea;p__Candidatus Bathyarchaeota;c__;o__;f__;g__;s__	coast
GB_GCA_026015185.1	96.6	2.59	General	1599905	88.4684	118	645020	35.667	1808448	d__Archaea;p__Thermoproteota;c__Bathyarchaeia;o__40CM-2-53-6;f__RBG-13-38-9;g__JAOZGX01;s__JAOZGX01 sp026015185	ASM2601518v1	PRJNA869847	SAMN30328146	China: East China Sea	2022-11-06	GCA_026015185.1	coastal sediment from A2-3 Core	none	d__Archaea;p__Candidatus Bathyarchaeota;c__;o__;f__;g__;s__	coast
GB_GCA_026015225.1	80.34	4.54	General	1350167	87.2549	190	543540	35.1264	1547383	d__Archaea;p__Thermoproteota;c__Bathyarchaeia;o__40CM-2-53-6;f__RBG-13-38-9;g__JAOZGV01;s__JAOZGV01 sp026015225	ASM2601522v1	PRJNA869847	SAMN30328144	China: East China Sea	2022-11-06	GCA_026015225.1	coastal sediment from A2-3 Core	none	d__Archaea;p__Candidatus Bathyarchaeota;c__;o__;f__;g__;s__	coast
GB_GCA_026967815.1	71.78	2.38	General	1162341	86.2236	138	598684	44.4971	1348055	d__Archaea;p__Thermoproteota;c__Bathyarchaeia;o__Bathyarchaeales;f__Bathyarchaeaceae;g__GCA-020344715;s__GCA-020344715 sp026967815	ASM2696781v1	PRJNA869847	SAMN31423183	China: East China Sea	2022-12-18	GCA_026967815.1	coastal sediment from A2-3 Core	none	d__Archaea;p__Candidatus Bathyarchaeota;c__;o__;f__;g__;s__	coast
GB_GCA_947259185.1	87.54	0.2	Specific	1595541	86.3575	62	681257	36.8725	1847600	d__Archaea;p__Methanobacteriota;c__Methanobacteria;o__Methanobacteriales;f__Methanobacteriaceae;g__Methanobacterium_F;s__Methanobacterium_F sp947259185	ERZ12284522	PRJEB54670	SAMEA110353745	none	2022-11-05	GCA_947259185.1	coastal sediment	none	d__Archaea;p__Euryarchaeota;c__Methanobacteria;o__Methanobacteriales;f__Methanobacteriaceae;g__;s__	coast
RS_GCF_000241145.1	95.01	8.21	Specific	1654444	89.1615	343	602861	32.4895	1855559	d__Archaea;p__Thermoproteota;c__Nitrososphaeria;o__Nitrososphaerales;f__Nitrosopumilaceae;g__Nitrosarchaeum;s__Nitrosarchaeum limnae	ASM24114v2	PRJNA224116	SAMN00016663	USA: CA	2012-01-04	GCA_000241145.2	surficial sediments beneath a 12-ft water column from coastal/estuarine sediments	none	d__Archaea;p__Nitrososphaerota;c__Nitrososphaeria;o__Nitrosopumilales;f__Nitrosopumilaceae;g__Nitrosarchaeum;s__Candidatus Nitrosarchaeum limnium	coast
RS_GCF_000242875.2	87.11	2.01	Specific	1409134	89.585	171	531564	33.794	1572957	d__Archaea;p__Thermoproteota;c__Nitrososphaeria;o__Nitrososphaerales;f__Nitrosopumilaceae;g__Nitrosopumilus;s__Nitrosopumilus salaria	ASM24287v3	PRJNA224116	SAMN00016669	USA: CA	2012-05-09	GCA_000242875.3	coastal/estuarine sediments	none	d__Archaea;p__Nitrososphaerota;c__Nitrososphaeria;o__Nitrosopumilales;f__Nitrosopumilaceae;g__Nitrosopumilus;s__Candidatus Nitrosopumilus salaria	coast
RS_GCF_003175215.1	99.95	0.1	Specific	1568602	89.2362	14	594817	33.8385	1757809	d__Archaea;p__Thermoproteota;c__Nitrososphaeria;o__Nitrososphaerales;f__Nitrosopumilaceae;g__Nitrosopumilus;s__Nitrosopumilus zosterae	ASM317521v1	PRJNA224116	SAMD00113975	Japan:Shizuoka; Shimoda	2018-05-25	GCA_003175215.1	eelgrass sediment	none	d__Archaea;p__Nitrososphaerota;c__Nitrososphaeria;o__Nitrosopumilales;f__Nitrosopumilaceae;g__Nitrosopumilus;s__Nitrosopumilus zosterae	coast
RS_GCF_025998175.1	99.95	0.1	Specific	1586111	89.3557	1	602003	33.9147	1775052	d__Archaea;p__Thermoproteota;c__Nitrososphaeria;o__Nitrososphaerales;f__Nitrosopumilaceae;g__Nitrosopumilus;s__Nitrosopumilus zosterae	ASM2599817v1	PRJNA224116	SAMD00520034	Japan:Shizuoka; Shimoda	2022-08-25	GCA_025998175.1	eelgrass sediment	none	d__Archaea;p__Nitrososphaerota;c__Nitrososphaeria;o__Nitrosopumilales;f__Nitrosopumilaceae;g__Nitrosopumilus;s__Nitrosopumilus zosterae	coast
RS_GCF_900774055.1	99.93	0.11	Specific	2155495	86.8249	46	1059007	42.6576	2482578	d__Archaea;p__Halobacteriota;c__Methanosarcinia;o__Methanosarcinales;f__Methanosarcinaceae;g__Methanococcoides;s__Methanococcoides sp900774055	Methanococcoides_AM1	PRJNA224116	SAMEA5522909	none	2019-03-27	GCA_900774055.1	Sediment	none	d__Archaea;p__Euryarchaeota;c__Methanomicrobia;o__Methanosarcinales;f__Methanosarcinaceae;g__Methanococcoides;s__	coast
RS_GCF_900774285.1	99.45	0.9	Specific	2027417	86.5912	45	1011094	43.184	2341365	d__Archaea;p__Halobacteriota;c__Methanosarcinia;o__Methanosarcinales;f__Methanosarcinaceae;g__Methanococcoides;s__Methanococcoides vulcani	Methanococcoides_NM1	PRJNA224116	SAMEA5522910	none	2019-03-27	GCA_900774285.1	Sediment	none	d__Archaea;p__Euryarchaeota;c__Methanomicrobia;o__Methanosarcinales;f__Methanosarcinaceae;g__Methanococcoides;s__	coast
GB_GCA_014237115.1	99.95	3.36	Specific	2700393	83.123	136	1395112	42.9481	3248671	d__Archaea;p__Halobacteriota;c__Methanosarcinia;o__Methanosarcinales;f__Methanocomedenaceae;g__Methanocomedens;s__Methanocomedens sp014237145	ASM1423711v1	PRJNA593687	SAMN13483410	Atlantic Ocean: Gulf of Cadiz	2020-08-18	GCA_014237115.1	cold seep sediment sample 8 MPa II	35.65 N 7.33 W	d__Archaea;p__Euryarchaeota;c__Methanomicrobia;o__Methanosarcinales;f__;g__;s__	cold methane seep
GB_GCA_014237125.1	98.98	6.31	General	2231366	86.3283	288	1154249	44.6562	2584744	d__Archaea;p__Halobacteriota;c__Methanosarcinia;o__Methanosarcinales;f__Methanocomedenaceae;g__Methanocomedens;s__Methanocomedens sp014237145	ASM1423712v1	PRJNA593687	SAMN13483409	Atlantic Ocean: Gulf of Cadiz	2020-08-18	GCA_014237125.1	cold seep sediment sample 30 Mpa	35.65 N 7.33 W	d__Archaea;p__Euryarchaeota;c__Methanomicrobia;o__Methanosarcinales;f__;g__;s__	cold methane seep
GB_GCA_014237135.1	99.55	1.37	Specific	2493813	83.4465	124	1287195	43.0713	2988518	d__Archaea;p__Halobacteriota;c__Methanosarcinia;o__Methanosarcinales;f__Methanocomedenaceae;g__Methanocomedens;s__Methanocomedens sp014237145	ASM1423713v1	PRJNA593687	SAMN13483408	Atlantic Ocean: Gulf of Cadiz	2020-08-18	GCA_014237135.1	cold seep sediment sample 15 Mpa	35.65 N 7.33 W	d__Archaea;p__Euryarchaeota;c__Methanomicrobia;o__Methanosarcinales;f__;g__;s__	cold methane seep
GB_GCA_014237145.1	99.95	1.92	Specific	2482348	83.5178	118	1287304	43.3112	2972237	d__Archaea;p__Halobacteriota;c__Methanosarcinia;o__Methanosarcinales;f__Methanocomedenaceae;g__Methanocomedens;s__Methanocomedens sp014237145	ASM1423714v1	PRJNA593687	SAMN13483406	Atlantic Ocean: Gulf of Cadiz	2020-08-18	GCA_014237145.1	cold seep sediment sample 8 MPaI	35.65 N 7.33 W	d__Archaea;p__Euryarchaeota;c__Methanomicrobia;o__Methanosarcinales;f__;g__;s__	cold methane seep
GB_GCA_014237495.1	99.98	2.11	Specific	2719357	83.4332	126	1398295	42.904	3259324	d__Archaea;p__Halobacteriota;c__Methanosarcinia;o__Methanosarcinales;f__Methanocomedenaceae;g__Methanocomedens;s__Methanocomedens sp014237145	ASM1423749v1	PRJNA593687	SAMN13483407	Atlantic Ocean: Gulf of Cadiz	2020-08-18	GCA_014237495.1	cold seep sediment sample 8 MPa	35.65 N 7.33 W	d__Archaea;p__Euryarchaeota;c__Methanomicrobia;o__Methanosarcinales;f__;g__;s__	cold methane seep
GB_GCA_021399335.1	89.6	4.31	General	2769679	90.6468	434	1023887	33.5101	3055462	d__Archaea;p__Asgardarchaeota;c__Heimdallarchaeia;o__Heimdallarchaeales;f__Heimdallarchaeaceae;g__UBA460;s__UBA460 sp023132955	ASM2139933v1	PRJNA593668	SAMN13483368	Pacific Ocean: South China Sea	2022-01-10	GCA_021399335.1	cold seep sediment	22.116277 N 119.285367 E	d__Archaea;p__Candidatus Heimdallarchaeota;c__;o__;f__;g__;s__	cold methane seep
GB_GCA_021399345.1	88.6	2.78	General	2974667	91.0894	199	1093530	33.4858	3265656	d__Archaea;p__Asgardarchaeota;c__Heimdallarchaeia;o__Heimdallarchaeales;f__Heimdallarchaeaceae;g__UBA460;s__UBA460 sp021399345	ASM2139934v1	PRJNA593668	SAMN13483369	Pacific Ocean: South China Sea	2022-01-10	GCA_021399345.1	cold seep sediment	22.115325 N 119.285121 E	d__Archaea;p__Candidatus Heimdallarchaeota;c__;o__;f__;g__;s__	cold methane seep
GB_GCA_021399395.1	81.8	2.56	General	2581514	91.6677	201	965621	34.2885	2816164	d__Archaea;p__Asgardarchaeota;c__Heimdallarchaeia;o__Heimdallarchaeales;f__Heimdallarchaeaceae;g__UBA460;s__UBA460 sp021399395	ASM2139939v1	PRJNA593668	SAMN13483392	Pacific Ocean: South China Sea	2022-01-10	GCA_021399395.1	cold seep sediment	22.115325 N 119.285121 E	d__Archaea;p__Candidatus Heimdallarchaeota;c__;o__;f__;g__;s__	cold methane seep
GB_GCA_022096825.1	82.55	2.39	General	2072281	91.4336	264	745279	32.8833	2266433	d__Archaea;p__Asgardarchaeota;c__Heimdallarchaeia;o__Heimdallarchaeales;f__Heimdallarchaeaceae;g__UBA460;s__UBA460 sp023136245	ASM2209682v1	PRJNA593668	SAMN15815162	Pacific Ocean: South China Sea	2022-02-08	GCA_022096825.1	cold seep sediment	22.115309 N 119.285863 E	d__Archaea;p__Candidatus Heimdallarchaeota;c__;o__;f__;g__;s__	cold methane seep
GB_GCA_022096855.1	86.44	7.91	General	2653778	91.9517	745	964618	33.4234	2886057	d__Archaea;p__Asgardarchaeota;c__Heimdallarchaeia;o__Heimdallarchaeales;f__Heimdallarchaeaceae;g__UBA460;s__UBA460 sp023135215	ASM2209685v1	PRJNA593668	SAMN15815161	Pacific Ocean: South China Sea	2022-02-08	GCA_022096855.1	cold seep sediment	22.115309 N 119.285863 E	d__Archaea;p__Candidatus Heimdallarchaeota;c__;o__;f__;g__;s__	cold methane seep
GB_GCA_022096875.1	81.84	2.21	General	2367689	91.8655	270	862389	33.4604	2577344	d__Archaea;p__Asgardarchaeota;c__Heimdallarchaeia;o__Heimdallarchaeales;f__Heimdallarchaeaceae;g__UBA460;s__UBA460 sp023270155	ASM2209687v1	PRJNA593668	SAMN15815165	Pacific Ocean: South China Sea	2022-02-08	GCA_022096875.1	cold seep sediment	22.115309 N 119.285863 E	d__Archaea;p__Candidatus Heimdallarchaeota;c__;o__;f__;g__;s__	cold methane seep
GB_GCA_022096895.1	80.8	3.73	General	2508274	91.2619	659	917328	33.3764	2748435	d__Archaea;p__Asgardarchaeota;c__Heimdallarchaeia;o__Heimdallarchaeales;f__Heimdallarchaeaceae;g__UBA460;s__UBA460 sp023139025	ASM2209689v1	PRJNA593668	SAMN15815164	Pacific Ocean: South China Sea	2022-02-08	GCA_022096895.1	cold seep sediment	22.115309 N 119.285863 E	d__Archaea;p__Candidatus Heimdallarchaeota;c__;o__;f__;g__;s__	cold methane seep
GB_GCA_022096915.1	89.28	4.67	General	3233136	90.2864	673	1189003	33.2033	3580978	d__Archaea;p__Asgardarchaeota;c__Heimdallarchaeia;o__Heimdallarchaeales;f__Heimdallarchaeaceae;g__UBA460;s__UBA460 sp023132955	ASM2209691v1	PRJNA593668	SAMN15815166	Pacific Ocean: South China Sea	2022-02-08	GCA_022096915.1	cold seep sediment	22.115325 N 119.285121 E	d__Archaea;p__Candidatus Heimdallarchaeota;c__;o__;f__;g__;s__	cold methane seep
GB_GCA_022096975.1	68.95	6.88	General	1956573	89.6435	311	740490	33.9267	2182616	d__Archaea;p__Asgardarchaeota;c__Heimdallarchaeia;o__JABLTI01;f__JABLTI01;g__JABLTI01;s__JABLTI01 sp023128635	ASM2209697v1	PRJNA593668	SAMN15815168	Pacific Ocean: South China Sea	2022-02-08	GCA_022096975.1	cold seep sediment	22.116277 N 119.285367 E	d__Archaea;p__Candidatus Heimdallarchaeota;c__;o__;f__;g__;s__	cold methane seep
GB_GCA_028571425.1	97.6	1.23	Specific	2293474	84.9919	135	1117174	41.4004	2698462	d__Archaea;p__Halobacteriota;c__Methanosarcinia;o__Methanosarcinales;f__Methanosarcinaceae;g__DQIP01;s__DQIP01 sp030611265	ASM2857142v1	PRJNA831433	SAMN32092017	Atlantic Ocean: Scotian Basin oil and gas seep	2023-02-09	GCA_028571425.1	cold seep sediment	43.010478 N 60.211777 W	d__Archaea;p__Euryarchaeota;c__Methanomicrobia;o__Methanosarcinales;f__Methanosarcinaceae;g__;s__	cold methane seep
GB_GCA_028571485.1	81.24	0.07	Specific	1569071	85.3733	226	825251	44.902	1837894	d__Archaea;p__Halobacteriota;c__Methanosarcinia;o__Methanosarcinales;f__Methanocomedenaceae;g__Methanocomedens;s__Methanocomedens sp009649835	ASM2857148v1	PRJNA831433	SAMN32092067	Atlantic Ocean: Scotian Basin oil and gas seep	2023-02-09	GCA_028571485.1	cold seep sediment	43.010478 N 60.211777 W	d__Bacteria;p__Acidobacteriota;c__Blastocatellia;o__;f__;g__;s__	cold methane seep
GB_GCA_028571495.1	87.24	3.32	General	2021518	86.8275	255	1003636	43.1078	2328201	d__Archaea;p__Halobacteriota;c__Syntropharchaeia;o__Alkanophagales;f__Methanospirareceae;g__QEXZ01;s__QEXZ01 sp030612405	ASM2857149v1	PRJNA831433	SAMN32091922	Atlantic Ocean: Scotian Basin oil and gas seep	2023-02-09	GCA_028571495.1	cold seep sediment	43.010478 N 60.211777 W	d__Archaea;p__Euryarchaeota;c__Methanomicrobia;o__Methanophagales;f__;g__;s__	cold methane seep
GB_GCA_028571565.1	96.71	0	General	1257588	87.5917	94	640650	44.6216	1435739	d__Archaea;p__Halobacteriota;c__Syntropharchaeia;o__Alkanophagales;f__Methanospirareceae;g__JACGMN01;s__JACGMN01 sp030611045	ASM2857156v1	PRJNA831433	SAMN32187128	Atlantic Ocean: Scotian Basin oil and gas seep	2023-02-09	GCA_028571565.1	cold seep sediment	43.010478 N 60.211777 W	d__Archaea;p__Euryarchaeota;c__Methanomicrobia;o__;f__;g__;s__	cold methane seep
GB_GCA_028571765.1	90.06	0.3	General	1458893	88.8428	244	843763	51.383	1642106	d__Archaea;p__Halobacteriota;c__Methanosarcinia;o__Methanosarcinales;f__Methanogasteraceae;g__Methanogaster;s__Methanogaster sp030606635	ASM2857176v1	PRJNA831433	SAMN32187743	Pacific Ocean: South China sea; Haima seep	2023-02-09	GCA_028571765.1	cold seep sediment	16.2 N 110.2 E	d__Archaea;p__Euryarchaeota;c__Methanomicrobia;o__Methanosarcinales;f__;g__;s__	cold methane seep
GB_GCA_028571965.1	99.92	1.12	Specific	2396675	85.5929	228	1087053	38.8221	2800087	d__Archaea;p__Halobacteriota;c__Methanosarcinia;o__Methanosarcinales;f__Methanocomedenaceae;g__Methanomarinus;s__Methanomarinus sp002926195	ASM2857196v1	PRJNA831433	SAMN32239996	Pacific Ocean: South China sea: Haima seep	2023-02-09	GCA_028571965.1	cold seep sediment	16.2 N 110.2 E	d__Archaea;p__Euryarchaeota;c__Methanomicrobia;o__Methanosarcinales;f__;g__;s__	cold methane seep
GB_GCA_028572005.1	62.29	0.22	Specific	1019232	88.6219	232	522787	45.4562	1150090	d__Archaea;p__Halobacteriota;c__Methanosarcinia;o__Methanosarcinales;f__Methanocomedenaceae;g__QBUR01;s__QBUR01 sp030614485	ASM2857200v1	PRJNA831433	SAMN32237366	Pacific Ocean: South China sea: Haima seep	2023-02-09	GCA_028572005.1	cold seep sediment	16.2 N 110.2 E	d__Archaea;p__Euryarchaeota;c__Methanomicrobia;o__Methanosarcinales;f__;g__;s__	cold methane seep
GB_GCA_028572065.1	83.37	0.32	General	1851304	85.5402	229	947916	43.7988	2164249	d__Archaea;p__Halobacteriota;c__Syntropharchaeia;o__Alkanophagales;f__Methanospirareceae;g__QENJ01;s__QENJ01 sp028572065	ASM2857206v1	PRJNA831433	SAMN32241538	Pacific Ocean: South China sea: Haima seep	2023-02-09	GCA_028572065.1	cold seep sediment	16.2 N 110.2 E	d__Archaea;p__Euryarchaeota;c__Methanomicrobia;o__Methanophagales;f__;g__;s__	cold methane seep
GB_GCA_028572115.1	82	0.32	Specific	1565186	84.6702	184	839995	45.4403	1848568	d__Archaea;p__Halobacteriota;c__Methanosarcinia;o__Methanosarcinales;f__Methanocomedenaceae;g__Methanocomedens;s__Methanocomedens sp030600695	ASM2857211v1	PRJNA831433	SAMN32241539	Pacific Ocean: South China sea: Haima seep	2023-02-09	GCA_028572115.1	cold seep sediment	16.2 N 110.2 E	d__Archaea;p__Euryarchaeota;c__Methanomicrobia;o__Methanosarcinales;f__;g__;s__	cold methane seep
GB_GCA_902158735.1	75.46	4.94	General	1521738	89.3062	218	725516	42.5784	1703955	d__Archaea;p__Halobacteriota;c__Methanoliparia;o__Methanoliparales;f__Methanoliparaceae;g__Methanolliviera;s__Methanolliviera sp902158735	MOIL	PRJEB32776	SAMEA5756324	none	2019-07-15	GCA_902158735.1	sediment core from an oil seep	none	d__Archaea;p__Euryarchaeota;c__Candidatus Methanoliparia;o__Candidatus Methanoliparales;f__Candidatus Methanollivieraceae;g__;s__	cold methane seep
GB_GCA_905067535.1	45.34	0	Specific	834338	87.0115	105	401217	41.8422	958882	d__Archaea;p__Halobacteriota;c__Methanosarcinia;o__Methanosarcinales;f__EX4572-44;g__Ethanoperedens;s__Ethanoperedens ethanivorans_B	GoM-Arc1-GOM-AG-392-J18	PRJEB36096	SAMEA7490086	none	2020-11-21	GCA_905067535.1	sediment from the 9-10 cm depth of a core from an oil seep	none	d__Archaea;p__Euryarchaeota;c__Methanomicrobia;o__Methanosarcinales;f__;g__Candidatus Argoarchaeum;s__Candidatus Argoarchaeum ethanivorans	cold methane seep
GB_GCA_905067555.1	56.91	0.14	Specific	1071052	87.7532	84	508995	41.7029	1220527	d__Archaea;p__Halobacteriota;c__Methanosarcinia;o__Methanosarcinales;f__EX4572-44;g__Ethanoperedens;s__Ethanoperedens ethanivorans_C	GoM-Arc1-GOM-AG-392-D22	PRJEB36096	SAMEA7490084	none	2020-11-21	GCA_905067555.1	sediment from the 9-10 cm depth of a core from an oil seep	none	d__Archaea;p__Euryarchaeota;c__Methanomicrobia;o__Methanosarcinales;f__;g__Candidatus Argoarchaeum;s__Candidatus Argoarchaeum ethanivorans	cold methane seep
RS_GCF_023684405.1	99.97	4.36	Specific	2371918	84.5935	162	1170168	41.7367	2803900	d__Archaea;p__Halobacteriota;c__Methanosarcinia;o__Methanosarcinales;f__Methanosarcinaceae;g__Methanococcoides;s__Methanococcoides seepicolus	ASM2368440v1	PRJNA224116	SAMN18795806	China: SCS Formosa Ridge	2022-06-08	GCA_023684405.1	cold seep sediment	none	d__Archaea;p__Euryarchaeota;c__Methanomicrobia;o__Methanosarcinales;f__Methanosarcinaceae;g__Methanococcoides;s__Methanococcoides seepicolus	cold methane seep
GB_GCA_001273335.1	51.58	0.18	General	578496	86.5595	47	294126	44.0096	668322	d__Archaea;p__Thermoproteota;c__Bathyarchaeia;o__Bathyarchaeales;f__UBA233;g__SG8-32-3;s__SG8-32-3 sp001273335	ASM127333v1	PRJNA270657	SAMN03793026	USA: White Oak Rive Estuary; North Carolina	2015-08-21	GCA_001273335.1	Sulfate-rich zone estuary sediments 8-12 cm	34.7414 N 77.1234 W	d__Archaea;p__Candidatus Bathyarchaeota;c__;o__;f__;g__;s__	estuary
GB_GCA_001273385.1	92.77	0.29	General	1338475	84.5097	83	513641	32.4307	1583813	d__Archaea;p__Thermoproteota;c__Bathyarchaeia;o__Bathyarchaeales;f__UBA233;g__AD8-1;s__AD8-1 sp001273385	ASM127338v1	PRJNA270657	SAMN03793027	USA: White Oak Rive Estuary; North Carolina	2015-08-21	GCA_001273385.1	Sulfate-rich zone estuary sediments 8-12 cm	34.7414 N 77.1234 W	d__Archaea;p__Candidatus Bathyarchaeota;c__Candidatus Bathyarchaeia;o__;f__;g__;s__	estuary
GB_GCA_001515185.1	67.8	0.06	General	710869	90.3975	78	396804	50.4769	786381	d__Archaea;p__Hadarchaeota;c__Hadarchaeia;o__Hadarchaeales;f__Hadarchaeaceae;g__DG-33;s__DG-33 sp001515185	DG-33	PRJNA270657	SAMN04385803	USA: White Oak River Estuary; North Carolina	2016-01-14	GCA_001515185.1	Methane-rich estuary sediments 52-54 cm	34.7414 N 77.1234 W	d__Archaea;p__Candidatus Hadarchaeota;c__Candidatus Hadarchaeia;o__;f__;g__;s__	estuary
GB_GCA_001563325.1	87.98	17.6	General	2947478	90.3029	266	1608545	49.2815	3263991	d__Archaea;p__Asgardarchaeota;c__Thorarchaeia;o__Thorarchaeales;f__Thorarchaeaceae;g__SMTZ1-83;s__SMTZ1-83 sp001563325	ASM156332v1	PRJNA270657	SAMN03998758	USA: White Oak River Estuary; North Carolina	2016-02-18	GCA_001563325.1	Sulfate-methane transisition zone estuary sediments 16-26 cm	34.7414 N 77.1234 W	d__Archaea;p__Candidatus Thorarchaeota;c__;o__;f__;g__;s__	estuary
GB_GCA_001563335.1	87.72	5.82	General	3220175	90.8581	119	1494357	42.1637	3544182	d__Archaea;p__Asgardarchaeota;c__Thorarchaeia;o__Thorarchaeales;f__Thorarchaeaceae;g__SMTZ1-45;s__SMTZ1-45 sp001563335	ASM156333v1	PRJNA270657	SAMN03998759	USA: White Oak River Estuary; North Carolina	2016-02-18	GCA_001563335.1	Sulfate-methane transisition zone estuary sediments 16-26 cm	34.7414 N 77.1234 W	d__Archaea;p__Candidatus Thorarchaeota;c__;o__;f__;g__;s__	estuary
GB_GCA_001595785.1	90.23	0.94	General	1342435	90.6544	47	544028	36.7381	1480827	d__Archaea;p__Nanoarchaeota;c__Nanoarchaeia;o__Woesearchaeales;f__SM23-78;g__SM23-78;s__SM23-78 sp001595785	ASM159578v1	PRJNA270657	SAMN04495915	USA: White Oak River Estuary North Carolina	2016-03-22	GCA_001595785.1	Sulfate-methane transisition zone estuary sediments 16-26 cm	34.7414 N 77.1234 W	d__Archaea;p__Euryarchaeota;c__;o__;f__;g__;s__	estuary
GB_GCA_001595885.1	70.54	0.52	General	1144591	91.7707	114	692309	55.5105	1247229	d__Archaea;p__Thermoplasmatota;c__Thermoplasmata;o__SG8-5;f__SG8-5;g__SG8-5;s__SG8-5 sp001595885	ASM159588v1	PRJNA270657	SAMN04495912	USA: White Oak River Estuary North Carolina	2016-03-22	GCA_001595885.1	Sulfate-rich zone estuary sediments 8-12 cm	34.7414 N 77.1234 W	d__Archaea;p__Euryarchaeota;c__;o__Candidatus Proteinoplasmatales;f__;g__;s__	estuary
GB_GCA_001595915.1	78.98	1.06	General	1738497	91.0492	84	579885	30.3699	1909404	d__Archaea;p__Thermoplasmatota;c__E2;o__DHVEG-1;f__DHVEG-1;g__SG8-52-3;s__SG8-52-3 sp001595915	ASM159591v1	PRJNA270657	SAMN04495911	USA: White Oak River Estuary North Carolina	2016-03-22	GCA_001595915.1	Sulfate-rich zone estuary sediments 8-12 cm	34.7414 N 77.1234 W	d__Archaea;p__Candidatus Thermoplasmatota;c__Thermoplasmata;o__Thermoplasmatales;f__;g__;s__	estuary
GB_GCA_001595945.1	94.45	0.16	General	1783474	85.2641	94	816039	39.0131	2091705	d__Archaea;p__Thermoplasmatota;c__E2;o__DHVEG-1;f__DHVEG-1;g__SM1-50;s__SM1-50 sp001595945	ASM159594v1	PRJNA270657	SAMN04495914	USA: White Oak River Estuary North Carolina	2016-03-22	GCA_001595945.1	Sulfate-methane transisition zone estuary sediments 16-26 cm	34.7414 N 77.1234 W	d__Archaea;p__Candidatus Thermoplasmatota;c__Thermoplasmata;o__Thermoplasmatales;f__;g__;s__	estuary
GB_GCA_001723835.1	58.42	11.83	General	2856084	89.5879	333	1267444	39.7573	3188023	d__Archaea;p__Altiarchaeota;c__Altiarchaeia;o__IMC4;f__MCBC01;g__MCBC01;s__MCBC01 sp001723855	ASM172383v1	PRJNA270657	SAMN04979201	USA: White Oak River Estuary; North Carolina	2016-09-13	GCA_001723835.1	Methane-rich estuary sediments 52-54 cm	34.7414 N 77.1234 W	d__Archaea;p__Candidatus Altiarchaeota;c__;o__Candidatus Altiarchaeales;f__;g__;s__	estuary
GB_GCA_001723845.1	74.47	2.41	General	2231249	87.509	304	946468	37.1219	2549736	d__Archaea;p__Altiarchaeota;c__Altiarchaeia;o__IMC4;f__WOR-SM1-SCG;g__WOR-SM1-SCG;s__WOR-SM1-SCG sp001723845	ASM172384v1	PRJNA321288	SAMN04979179	USA: White Oak River Estuary; North Carolina	2016-09-13	GCA_001723845.1	single cell amplified by MDA; Methane-rich estuary sediments 72-75 cm	34.7414 N 77.1234 W	d__Archaea;p__Candidatus Altiarchaeota;c__;o__Candidatus Altiarchaeales;f__;g__;s__	estuary
GB_GCA_001723855.1	67.48	7.29	General	1867954	89.4628	170	852561	40.8321	2087968	d__Archaea;p__Altiarchaeota;c__Altiarchaeia;o__IMC4;f__MCBC01;g__MCBC01;s__MCBC01 sp001723855	ASM172385v1	PRJNA270657	SAMN04980912	USA: White Oak River Estuary; North Carolina	2016-09-13	GCA_001723855.1	Sulfate-methane transition zone estuary sediments 16-26 cm	34.7414 N 77.1234 W	d__Archaea;p__Candidatus Altiarchaeota;c__;o__Candidatus Altiarchaeales;f__;g__;s__	estuary
GB_GCA_002867475.1	95.35	0.91	General	1542306	92.2532	85	518334	31.0048	1671818	d__Archaea;p__Nanoarchaeota;c__Nanoarchaeia;o__Woesearchaeales;f__BM511;g__BM511;s__BM511 sp002867475	ASM286747v1	PRJNA387015	SAMN07982670	USA: Berkeley; CA; marina	2018-01-08	GCA_002867475.1	enrichment from estuary sediment	37.8629 N 122.3132 W	d__Archaea;p__Candidatus Woesearchaeota;c__;o__;f__;g__;s__	estuary
GB_GCA_013867305.1	81.68	3.44	Specific	1121505	89.226	280	436922	34.7916	1256926	d__Archaea;p__Thermoproteota;c__Nitrososphaeria;o__Nitrososphaerales;f__Nitrosopumilaceae;g__JACEMX01;s__JACEMX01 sp013867335	ASM1386730v1	PRJNA592041	SAMN14996550	China: Jiulong River estuary	2020-07-28	GCA_013867305.1	estuarine sediment	24.42 N 113.105 E	d__Archaea;p__Nitrososphaerota;c__Nitrososphaeria;o__Nitrosopumilales;f__Nitrosopumilaceae;g__;s__	estuary
GB_GCA_013867335.1	92.72	0.85	Specific	1303653	89.2464	200	508980	34.878	1460734	d__Archaea;p__Thermoproteota;c__Nitrososphaeria;o__Nitrososphaerales;f__Nitrosopumilaceae;g__JACEMX01;s__JACEMX01 sp013867335	ASM1386733v1	PRJNA592041	SAMN14996549	China: Jiulong River estuary	2020-07-28	GCA_013867335.1	estuarine sediment	24.39 N 117.92 E	d__Archaea;p__Nitrososphaerota;c__Nitrososphaeria;o__Nitrosopumilales;f__Nitrosopumilaceae;g__;s__	estuary
GB_GCA_013867345.1	86.85	0.03	Specific	1188447	89.5468	188	461356	34.7778	1327180	d__Archaea;p__Thermoproteota;c__Nitrososphaeria;o__Nitrososphaerales;f__Nitrosopumilaceae;g__JACEMX01;s__JACEMX01 sp013867335	ASM1386734v1	PRJNA592041	SAMN14996548	China: Jiulong River estuary	2020-07-28	GCA_013867345.1	estuarine sediment	24.47 N 117.79 E	d__Archaea;p__Nitrososphaerota;c__Nitrososphaeria;o__Nitrosopumilales;f__Nitrosopumilaceae;g__;s__	estuary
GB_GCA_016839295.1	95.39	3.15	General	3486883	87.9056	71	1377605	34.7299	3966622	d__Archaea;p__Asgardarchaeota;c__Heimdallarchaeia;o__Hodarchaeales;f__Hodarchaeaceae;g__Hodarchaeum;s__Hodarchaeum sp011364965	ASM1683929v1	PRJNA680430	SAMN16492260	China: Changjiang Estuary	2021-02-09	GCA_016839295.1	estuary sediment	32.435277 N 122.010277 E	d__Archaea;p__Candidatus Lokiarchaeota;c__;o__;f__;g__;s__	estuary
GB_GCA_016839315.1	97.06	11.7	General	3848324	88.1447	342	1336021	30.6017	4365918	d__Archaea;p__Asgardarchaeota;c__Lokiarchaeia;o__Sigynarchaeales;f__SOKP01;g__SOKP01;s__SOKP01 sp011364975	ASM1683931v1	PRJNA680430	SAMN16492261	China: Changjiang Estuary	2021-02-09	GCA_016839315.1	estuary sediment	32.435277 N 122.010277 E	d__Archaea;p__Candidatus Lokiarchaeota;c__;o__;f__;g__;s__	estuary
GB_GCA_019323305.1	82.14	0.29	General	759750	93.7904	172	332018	40.9877	810051	d__Archaea;p__Nanoarchaeota;c__Nanoarchaeia;o__Woesearchaeales;f__WJKV01;g__JAGLWF01;s__JAGLWF01 sp019323355	ASM1932330v1	PRJNA746083	SAMN20180933	China: Jiulong River estuary	2021-07-22	GCA_019323305.1	estuarine sediment	24.39 N 117.92 E	d__Archaea;p__Candidatus Woesearchaeota;c__;o__;f__;g__;s__	estuary
GB_GCA_025698765.1	99.92	0.13	Specific	1488354	90.187	17	620982	37.6285	1650298	d__Archaea;p__Thermoproteota;c__Nitrososphaeria;o__Nitrososphaerales;f__Nitrosopumilaceae;g__Nitrosarchaeum_A;s__Nitrosarchaeum_A sp025699025	ASM2569876v1	PRJNA745378	SAMN20425667	China: the East China Sea	2022-10-13	GCA_025698765.1	enrichment culture inoculated with surface estuarine sediment	30.7175 N 123.0000 E	d__Archaea;p__Nitrososphaerota;c__Nitrososphaeria;o__Nitrosopumilales;f__Nitrosopumilaceae;g__Nitrosarchaeum;s__	estuary
GB_GCA_025699025.1	99.99	0.13	Specific	1542074	90.408	4	645051	37.8178	1705683	d__Archaea;p__Thermoproteota;c__Nitrososphaeria;o__Nitrososphaerales;f__Nitrosopumilaceae;g__Nitrosarchaeum_A;s__Nitrosarchaeum_A sp025699025	ASM2569902v1	PRJNA745378	SAMN20425655	China: the East China Sea	2022-10-13	GCA_025699025.1	enrichment culture inoculated with surface estuarine sediment	30.7175 N 123.0000 E	d__Archaea;p__Nitrososphaerota;c__Nitrososphaeria;o__Nitrosopumilales;f__Nitrosopumilaceae;g__Nitrosarchaeum;s__	estuary
GB_GCA_025699075.1	85.42	0.21	Specific	1298100	90.3652	7	485643	33.8073	1436504	d__Archaea;p__Thermoproteota;c__Nitrososphaeria;o__Nitrososphaerales;f__Nitrosopumilaceae;g__Nitrosopumilus;s__Nitrosopumilus sp025699075	ASM2569907v1	PRJNA745378	SAMN20425652	China: the East China Sea	2022-10-13	GCA_025699075.1	enrichment culture inoculated with surface estuarine sediment	30.7672 N 122.8300 E	d__Archaea;p__Nitrososphaerota;c__Nitrososphaeria;o__Nitrosopumilales;f__Nitrosopumilaceae;g__Nitrosopumilus;s__	estuary
GB_GCA_029856325.1	85.72	3.98	General	2367587	88.8595	130	1189350	44.6383	2664416	d__Archaea;p__Asgardarchaeota;c__Hermodarchaeia;o__Hermodarchaeales;f__Hermodarchaeaceae;g__Hermodarchaeum;s__Hermodarchaeum yapensis	ASM2985632v1	PRJNA417281	SAMN08011052	USA:White Oak River estuary; North Carolina	2023-04-24	GCA_029856325.1	marine sediment	34.6478111 N 77.1112083 W	d__Archaea;p__Candidatus Heimdallarchaeota;c__;o__;f__;g__;s__	estuary
GB_GCA_029856345.1	99.01	10.21	General	2923169	85.0925	360	1270698	36.9896	3435282	d__Archaea;p__Asgardarchaeota;c__Sifarchaeia;o__Borrarchaeales;f__Borrarchaeaceae;g__Borrarchaeum;s__Borrarchaeum yapensis	ASM2985634v1	PRJNA417281	SAMN08011051	USA:White Oak River estuary; North Carolina	2023-04-24	GCA_029856345.1	marine sediment	34.6478111 N 77.1112083 W	d__Archaea;p__Candidatus Sifarchaeota;c__Candidatus Sifarchaeia;o__;f__;g__;s__	estuary
GB_GCA_029856365.1	83.59	4.18	General	3662010	86.2977	204	1500365	35.3571	4243463	d__Archaea;p__Asgardarchaeota;c__Heimdallarchaeia;o__Hodarchaeales;f__Hodarchaeaceae;g__Hodarchaeum;s__Hodarchaeum sp029856365	ASM2985636v1	PRJNA417281	SAMN08011053	USA:White Oak River estuary; North Carolina	2023-04-24	GCA_029856365.1	marine sediment	34.640199 N 77.109447 W	d__Archaea;p__Candidatus Hodarchaeota;c__;o__;f__;g__;s__	estuary
GB_GCA_029856375.1	69.3	1.52	General	2308176	90.9264	503	872416	34.3672	2538511	d__Archaea;p__Asgardarchaeota;c__Lokiarchaeia;o__Sigynarchaeales;f__SOKP01;g__6H3-1;s__6H3-1 sp029856375	ASM2985637v1	PRJNA417281	SAMN08011054	USA:White Oak River estuary; North Carolina	2023-04-24	GCA_029856375.1	marine sediment	34.640199 N 77.109447 W	d__Archaea;p__Candidatus Lokiarchaeota;c__Candidatus Lokiarchaeia;o__;f__;g__;s__	estuary
GB_GCA_029856425.1	74.51	2.61	General	2074396	90.6987	384	1053957	46.0821	2287129	d__Archaea;p__Asgardarchaeota;c__Thorarchaeia;o__Thorarchaeales;f__Thorarchaeaceae;g__SMTZ1-83;s__SMTZ1-83 sp029856425	ASM2985642v1	PRJNA417281	SAMN08011056	USA:White Oak River estuary; North Carolina	2023-04-24	GCA_029856425.1	marine sediment	34.640199 N 77.109447 W	d__Archaea;p__Candidatus Thorarchaeota;c__;o__;f__;g__;s__	estuary
GB_GCA_029856445.1	94.44	6.4	General	3360028	88.4941	505	1166831	30.7312	3796895	d__Archaea;p__Asgardarchaeota;c__Lokiarchaeia;o__Sigynarchaeales;f__SOKP01;g__Loki-b32;s__Loki-b32 sp029856445	ASM2985644v1	PRJNA417281	SAMN08011055	USA:White Oak River estuary; North Carolina	2023-04-24	GCA_029856445.1	marine sediment	34.640199 N 77.109447 W	d__Archaea;p__Candidatus Lokiarchaeota;c__Candidatus Lokiarchaeia;o__;f__;g__;s__	estuary
GB_GCA_029857615.1	83.05	1	Specific	1119546	87.9706	203	418977	32.922	1272637	d__Archaea;p__Thermoproteota;c__Nitrososphaeria;o__Nitrososphaerales;f__Nitrosopumilaceae;g__Nitrosarchaeum_A;s__Nitrosarchaeum_A sp029864235	ASM2985761v1	PRJNA865744	SAMN30442697	USA: San Francisco; California	2023-04-24	GCA_029857615.1	Estuarine surface sediment	38.028333 N 122.37 W	d__Archaea;p__Nitrososphaerota;c__Nitrososphaeria;o__Nitrosopumilales;f__Nitrosopumilaceae;g__Nitrosopumilus;s__	estuary
GB_GCA_029858305.1	88.86	2.78	General	2738077	89.9654	205	1303881	42.8418	3043479	d__Archaea;p__Asgardarchaeota;c__Thorarchaeia;o__Thorarchaeales;f__Thorarchaeaceae;g__MP8T-1;s__MP8T-1 sp029858305	ASM2985830v1	PRJNA865744	SAMN30442952	USA: San Francisco; California	2023-04-24	GCA_029858305.1	Estuarine surface sediment	38.048333 N 121.935 W	d__Archaea;p__Candidatus Thorarchaeota;c__;o__;f__;g__;s__	estuary
GB_GCA_029858465.1	86.31	1.38	General	1314783	90.5303	237	716679	49.3475	1452312	d__Archaea;p__Thermoplasmatota;c__Thermoplasmata;o__UBA10834;f__DTMW01;g__JAOUEZ01;s__JAOUEZ01 sp029858465	ASM2985846v1	PRJNA865744	SAMN30442943	USA: San Francisco; California	2023-04-24	GCA_029858465.1	Estuarine surface sediment	38.048333 N 121.935 W	d__Archaea;p__Candidatus Thermoplasmatota;c__Thermoplasmata;o__;f__;g__;s__	estuary
GB_GCA_029860565.1	85.51	2.05	Specific	1272089	86.0409	231	488240	33.0233	1478470	d__Archaea;p__Thermoproteota;c__Nitrososphaeria;o__Nitrososphaerales;f__Nitrosopumilaceae;g__Nitrosopumilus;s__Nitrosopumilus sp029860565	ASM2986056v1	PRJNA865744	SAMN30442838	USA: San Francisco; California	2023-04-24	GCA_029860565.1	Estuarine surface sediment	37.788333 N 122.358333 W	d__Archaea;p__Nitrososphaerota;c__Nitrososphaeria;o__Nitrosopumilales;f__Nitrosopumilaceae;g__Nitrosopumilus;s__	estuary
GB_GCA_029860705.1	98.03	5.09	Specific	1845030	85.9221	283	760109	35.3979	2147328	d__Archaea;p__Thermoproteota;c__Nitrososphaeria;o__Nitrososphaerales;f__Nitrosopumilaceae;g__Nitrosopumilus;s__Nitrosopumilus sp029861345	ASM2986070v1	PRJNA865744	SAMN30442831	USA: San Francisco; California	2023-04-24	GCA_029860705.1	Estuarine surface sediment	37.788333 N 122.358333 W	d__Archaea;p__Nitrososphaerota;c__Nitrososphaeria;o__Nitrosopumilales;f__Nitrosopumilaceae;g__Nitrosopumilus;s__	estuary
GB_GCA_029860825.1	86.89	5.51	Specific	1408234	85.817	211	552845	33.6901	1640974	d__Archaea;p__Thermoproteota;c__Nitrososphaeria;o__Nitrososphaerales;f__Nitrosopumilaceae;g__Nitrosopumilus;s__Nitrosopumilus sp029861345	ASM2986082v1	PRJNA865744	SAMN30442825	USA: San Francisco; California	2023-04-24	GCA_029860825.1	Estuarine surface sediment	37.788333 N 122.358333 W	d__Archaea;p__Nitrososphaerota;c__Nitrososphaeria;o__Nitrosopumilales;f__Nitrosopumilaceae;g__Nitrosopumilus;s__	estuary
GB_GCA_029861085.1	69.01	3.97	Specific	1266994	84.6539	226	508404	33.9689	1496675	d__Archaea;p__Thermoproteota;c__Nitrososphaeria;o__Nitrososphaerales;f__Nitrosopumilaceae;g__Nitrosopumilus;s__Nitrosopumilus sp029861085	ASM2986108v1	PRJNA865744	SAMN30442818	USA: San Francisco; California	2023-04-24	GCA_029861085.1	Estuarine surface sediment	37.788333 N 122.358333 W	d__Archaea;p__Nitrososphaerota;c__Nitrososphaeria;o__Nitrosopumilales;f__Nitrosopumilaceae;g__Nitrosopumilus;s__	estuary
GB_GCA_029861165.1	82.43	1.88	Specific	1222205	86.1132	232	468054	32.9778	1419300	d__Archaea;p__Thermoproteota;c__Nitrososphaeria;o__Nitrososphaerales;f__Nitrosopumilaceae;g__Nitrosopumilus;s__Nitrosopumilus sp029860565	ASM2986116v1	PRJNA865744	SAMN30442808	USA: San Francisco; California	2023-04-24	GCA_029861165.1	Estuarine surface sediment	37.788333 N 122.358333 W	d__Archaea;p__Nitrososphaerota;c__Nitrososphaeria;o__Nitrosopumilales;f__Nitrosopumilaceae;g__Nitrosopumilus;s__	estuary
GB_GCA_029861345.1	95.11	1.9	Specific	1497101	85.799	192	587779	33.6857	1744893	d__Archaea;p__Thermoproteota;c__Nitrososphaeria;o__Nitrososphaerales;f__Nitrosopumilaceae;g__Nitrosopumilus;s__Nitrosopumilus sp029861345	ASM2986134v1	PRJNA865744	SAMN30442800	USA: San Francisco; California	2023-04-24	GCA_029861345.1	Estuarine surface sediment	37.788333 N 122.358333 W	d__Archaea;p__Nitrososphaerota;c__Nitrososphaeria;o__Nitrosopumilales;f__Nitrosopumilaceae;g__Nitrosopumilus;s__	estuary
GB_GCA_029861585.1	66.42	1.31	Specific	955144	87.843	79	359375	33.0511	1087331	d__Archaea;p__Thermoproteota;c__Nitrososphaeria;o__Nitrososphaerales;f__Nitrosopumilaceae;g__Nitrosopumilus;s__Nitrosopumilus sp029860565	ASM2986158v1	PRJNA865744	SAMN30442785	USA: San Francisco; California	2023-04-24	GCA_029861585.1	Estuarine surface sediment	37.788333 N 122.358333 W	d__Archaea;p__Nitrososphaerota;c__Nitrososphaeria;o__Nitrosopumilales;f__Nitrosopumilaceae;g__Nitrosopumilus;s__	estuary
GB_GCA_029861785.1	76.64	2.41	Specific	1217362	87.5891	126	465294	33.4779	1389855	d__Archaea;p__Thermoproteota;c__Nitrososphaeria;o__Nitrososphaerales;f__Nitrosopumilaceae;g__JACEMX01;s__JACEMX01 sp029861785	ASM2986178v1	PRJNA865744	SAMN30442779	USA: San Francisco; California	2023-04-24	GCA_029861785.1	Estuarine surface sediment	37.788333 N 122.358333 W	d__Archaea;p__Nitrososphaerota;c__Nitrososphaeria;o__Nitrosopumilales;f__Nitrosopumilaceae;g__Nitrosopumilus;s__	estuary
GB_GCA_029862085.1	78.62	0.03	Specific	1165282	89.7786	38	437495	33.7066	1297951	d__Archaea;p__Thermoproteota;c__Nitrososphaeria;o__Nitrososphaerales;f__Nitrosopumilaceae;g__JACEMX01;s__JACEMX01 sp029862085	ASM2986208v1	PRJNA865744	SAMN30442761	USA: San Francisco; California	2023-04-24	GCA_029862085.1	Estuarine surface sediment	37.788333 N 122.358333 W	d__Archaea;p__Nitrososphaerota;c__Nitrososphaeria;o__Nitrosopumilales;f__Nitrosopumilaceae;g__Nitrosopumilus;s__	estuary
GB_GCA_029862225.1	80.44	4.23	Specific	1326133	84.9488	64	529379	33.9107	1561097	d__Archaea;p__Thermoproteota;c__Nitrososphaeria;o__Nitrososphaerales;f__Nitrosopumilaceae;g__Nitrosopumilus;s__Nitrosopumilus sp029861345	ASM2986222v1	PRJNA865744	SAMN30442758	USA: San Francisco; California	2023-04-24	GCA_029862225.1	Estuarine surface sediment	37.788333 N 122.358333 W	d__Archaea;p__Nitrososphaerota;c__Nitrososphaeria;o__Nitrosopumilales;f__Nitrosopumilaceae;g__Nitrosopumilus;s__	estuary
GB_GCA_029862525.1	79.47	1.71	Specific	1236911	82.0259	18	496297	32.912	1507952	d__Archaea;p__Thermoproteota;c__Nitrososphaeria;o__Nitrososphaerales;f__Nitrosopumilaceae;g__Nitrosopumilus;s__Nitrosopumilus sp029862745	ASM2986252v1	PRJNA865744	SAMN30442741	USA: San Francisco; California	2023-04-24	GCA_029862525.1	Estuarine surface sediment	38.028333 N 122.37 W	d__Archaea;p__Nitrososphaerota;c__Nitrososphaeria;o__Nitrosopumilales;f__Nitrosopumilaceae;g__Nitrosopumilus;s__	estuary
GB_GCA_029862745.1	99.91	0.86	Specific	1508832	83.271	17	591878	32.6652	1811954	d__Archaea;p__Thermoproteota;c__Nitrososphaeria;o__Nitrososphaerales;f__Nitrosopumilaceae;g__Nitrosopumilus;s__Nitrosopumilus sp029862745	ASM2986274v1	PRJNA865744	SAMN30442728	USA: San Francisco; California	2023-04-24	GCA_029862745.1	Estuarine surface sediment	38.028333 N 122.37 W	d__Archaea;p__Nitrososphaerota;c__Nitrososphaeria;o__Nitrosopumilales;f__Nitrosopumilaceae;g__Nitrosopumilus;s__	estuary
GB_GCA_029863085.1	99.29	9.8	Specific	1776112	83.4476	75	708100	33.2689	2128416	d__Archaea;p__Thermoproteota;c__Nitrososphaeria;o__Nitrososphaerales;f__Nitrosopumilaceae;g__Nitrosopumilus;s__Nitrosopumilus sp029864335	ASM2986308v1	PRJNA865744	SAMN30442713	USA: San Francisco; California	2023-04-24	GCA_029863085.1	Estuarine surface sediment	38.028333 N 122.37 W	d__Archaea;p__Nitrososphaerota;c__Nitrososphaeria;o__Nitrosopumilales;f__Nitrosopumilaceae;g__Nitrosopumilus;s__	estuary
GB_GCA_029863275.1	98.95	0.34	Specific	1549107	87.8662	103	585084	33.1863	1763029	d__Archaea;p__Thermoproteota;c__Nitrososphaeria;o__Nitrososphaerales;f__Nitrosopumilaceae;g__JACEMX01;s__JACEMX01 sp029863275	ASM2986327v1	PRJNA865744	SAMN30442702	USA: San Francisco; California	2023-04-24	GCA_029863275.1	Estuarine surface sediment	38.028333 N 122.37 W	d__Archaea;p__Nitrososphaerota;c__Nitrososphaeria;o__Nitrosopumilales;f__Nitrosopumilaceae;g__Nitrosopumilus;s__	estuary
GB_GCA_029863665.1	82.77	2.7	Specific	1314300	86.8787	309	503261	33.2669	1512799	d__Archaea;p__Thermoproteota;c__Nitrososphaeria;o__Nitrososphaerales;f__Nitrosopumilaceae;g__Nitrosopumilus;s__Nitrosopumilus sp029863665	ASM2986366v1	PRJNA865744	SAMN30442681	USA: San Francisco; California	2023-04-24	GCA_029863665.1	Estuarine surface sediment	38.028333 N 122.37 W	d__Archaea;p__Nitrososphaerota;c__Nitrososphaeria;o__Nitrosopumilales;f__Nitrosopumilaceae;g__Nitrosopumilus;s__	estuary
GB_GCA_029864115.1	98.31	0.12	Specific	1394738	88.1679	93	524967	33.1856	1581912	d__Archaea;p__Thermoproteota;c__Nitrososphaeria;o__Nitrososphaerales;f__Nitrosopumilaceae;g__JACEMX01;s__JACEMX01 sp029863275	ASM2986411v1	PRJNA865744	SAMN30442660	USA: San Francisco; California	2023-04-24	GCA_029864115.1	Estuarine surface sediment	38.028333 N 122.37 W	d__Archaea;p__Nitrososphaerota;c__Nitrososphaeria;o__Nitrosopumilales;f__Nitrosopumilaceae;g__Nitrosopumilus;s__	estuary
GB_GCA_029864235.1	99.73	0.68	Specific	1446021	86.0753	115	557026	33.1573	1679948	d__Archaea;p__Thermoproteota;c__Nitrososphaeria;o__Nitrososphaerales;f__Nitrosopumilaceae;g__Nitrosarchaeum_A;s__Nitrosarchaeum_A sp029864235	ASM2986423v1	PRJNA865744	SAMN30442654	USA: San Francisco; California	2023-04-24	GCA_029864235.1	Estuarine surface sediment	38.028333 N 122.37 W	d__Archaea;p__Nitrososphaerota;c__Nitrososphaeria;o__Nitrosopumilales;f__Nitrosopumilaceae;g__Nitrosopumilus;s__	estuary
GB_GCA_029864265.1	69.33	1.03	Specific	1089759	81.6757	11	439811	32.9631	1334251	d__Archaea;p__Thermoproteota;c__Nitrososphaeria;o__Nitrososphaerales;f__Nitrosopumilaceae;g__Nitrosopumilus;s__Nitrosopumilus sp029862745	ASM2986426v1	PRJNA865744	SAMN30442651	USA: San Francisco; California	2023-04-24	GCA_029864265.1	Estuarine surface sediment	38.028333 N 122.37 W	d__Archaea;p__Nitrososphaerota;c__Nitrososphaeria;o__Nitrosopumilales;f__Nitrosopumilaceae;g__Nitrosopumilus;s__	estuary
GB_GCA_029864335.1	95.56	3.47	Specific	1626253	83.5141	58	643254	33.0335	1947280	d__Archaea;p__Thermoproteota;c__Nitrososphaeria;o__Nitrososphaerales;f__Nitrosopumilaceae;g__Nitrosopumilus;s__Nitrosopumilus sp029864335	ASM2986433v1	PRJNA865744	SAMN30442650	USA: San Francisco; California	2023-04-24	GCA_029864335.1	Estuarine surface sediment	38.028333 N 122.37 W	d__Archaea;p__Nitrososphaerota;c__Nitrososphaeria;o__Nitrosopumilales;f__Nitrosopumilaceae;g__Nitrosopumilus;s__	estuary
GB_GCA_029864565.1	86.04	2.27	Specific	1733889	89.7481	76	1085222	56.1723	1931951	d__Archaea;p__Thermoplasmatota;c__Thermoplasmata;o__UBA10834;f__UBA10834;g__UBA10834;s__UBA10834 sp029864565	ASM2986456v1	PRJNA865744	SAMN30442635	USA: San Francisco; California	2023-04-24	GCA_029864565.1	Estuarine surface sediment	38.028333 N 122.37 W	d__Archaea;p__Candidatus Thermoplasmatota;c__Thermoplasmata;o__;f__;g__;s__	estuary
GB_GCA_029864645.1	70.59	0	Specific	979029	84.9757	13	377001	32.7221	1152128	d__Archaea;p__Thermoproteota;c__Nitrososphaeria;o__Nitrososphaerales;f__Nitrosopumilaceae;g__Nitrosopumilus;s__Nitrosopumilus sp029862745	ASM2986464v1	PRJNA865744	SAMN30442631	USA: San Francisco; California	2023-04-24	GCA_029864645.1	Estuarine surface sediment	38.028333 N 122.37 W	d__Archaea;p__Nitrososphaerota;c__Nitrososphaeria;o__Nitrosopumilales;f__Nitrosopumilaceae;g__Nitrosopumilus;s__	estuary
GB_GCA_029864805.1	88.45	14.6	Specific	1679433	84.5743	121	668398	33.6598	1985748	d__Archaea;p__Thermoproteota;c__Nitrososphaeria;o__Nitrososphaerales;f__Nitrosopumilaceae;g__Nitrosopumilus;s__Nitrosopumilus sp029864805	ASM2986480v1	PRJNA865744	SAMN30442624	USA: San Francisco; California	2023-04-24	GCA_029864805.1	Estuarine surface sediment	38.028333 N 122.37 W	d__Archaea;p__Nitrososphaerota;c__Nitrososphaeria;o__Nitrosopumilales;f__Nitrosopumilaceae;g__Nitrosopumilus;s__	estuary
GB_GCA_029879325.1	89.82	2.64	General	1726098	87.3576	316	842969	42.6626	1975899	d__Archaea;p__Thermoproteota;c__Bathyarchaeia;o__Bathyarchaeales;f__UBA233;g__JAOULW01;s__JAOULW01 sp029881805	ASM2987932v1	PRJNA865744	SAMN30443247	USA: San Francisco; California	2023-04-26	GCA_029879325.1	Estuarine surface sediment	38.030000 N 122.151667 W	d__Archaea;p__Candidatus Bathyarchaeota;c__;o__;f__;g__;s__	estuary
GB_GCA_029879735.1	91.44	4.97	General	1816875	84.801	156	928402	43.3323	2142515	d__Archaea;p__Thermoproteota;c__Bathyarchaeia;o__Bathyarchaeales;f__UBA233;g__JAOUPS01;s__JAOUPS01 sp029879735	ASM2987973v1	PRJNA865744	SAMN30443222	USA: San Francisco; California	2023-04-26	GCA_029879735.1	Estuarine surface sediment	38.030000 N 122.151667 W	d__Archaea;p__Candidatus Bathyarchaeota;c__;o__;f__;g__;s__	estuary
GB_GCA_029879825.1	75.64	4.49	General	1107040	86.5344	155	576881	45.0933	1279306	d__Archaea;p__Thermoproteota;c__Bathyarchaeia;o__Bathyarchaeales;f__Bathyarchaeaceae;g__Kmv02;s__Kmv02 sp029879825	ASM2987982v1	PRJNA865744	SAMN30443215	USA: San Francisco; California	2023-04-26	GCA_029879825.1	Estuarine surface sediment	38.030000 N 122.151667 W	d__Archaea;p__Candidatus Bathyarchaeota;c__;o__;f__;g__;s__	estuary
GB_GCA_029880065.1	88.02	2.34	General	1041660	89.5482	161	579837	49.8467	1163240	d__Archaea;p__Hadarchaeota;c__Hadarchaeia;o__Hadarchaeales;f__Hadarchaeaceae;g__DG-33;s__DG-33 sp029880065	ASM2988006v1	PRJNA865744	SAMN30443207	USA: San Francisco; California	2023-04-26	GCA_029880065.1	Estuarine surface sediment	38.030000 N 122.151667 W	d__Archaea;p__Candidatus Hadarchaeota;c__Candidatus Hadarchaeia;o__;f__;g__;s__	estuary
GB_GCA_029880075.1	79.27	2.81	General	1281795	86.8103	192	690457	46.7616	1476547	d__Archaea;p__Thermoproteota;c__Bathyarchaeia;o__Bathyarchaeales;f__Bathyarchaeaceae;g__GCA-020356305;s__GCA-020356305 sp029881555	ASM2988007v1	PRJNA865744	SAMN30443205	USA: San Francisco; California	2023-04-26	GCA_029880075.1	Estuarine surface sediment	38.030000 N 122.151667 W	d__Archaea;p__Candidatus Bathyarchaeota;c__;o__;f__;g__;s__	estuary
GB_GCA_029880665.1	81.93	0.49	Specific	1137169	86.2485	249	468401	35.5258	1318480	d__Archaea;p__Thermoproteota;c__Nitrososphaeria;o__Nitrososphaerales;f__Nitrosopumilaceae;g__Nitrosopumilus;s__Nitrosopumilus sp029880665	ASM2988066v1	PRJNA865744	SAMN30443177	USA: San Francisco; California	2023-04-26	GCA_029880665.1	Estuarine surface sediment	38.030000 N 122.151667 W	d__Archaea;p__Nitrososphaerota;c__Nitrososphaeria;o__Nitrosopumilales;f__Nitrosopumilaceae;g__Nitrosopumilus;s__	estuary
GB_GCA_029881195.1	99.04	1.07	Specific	1367373	86.1371	143	535159	33.7121	1587438	d__Archaea;p__Thermoproteota;c__Nitrososphaeria;o__Nitrososphaerales;f__Nitrosopumilaceae;g__Nitrosopumilus;s__Nitrosopumilus sp029881195	ASM2988119v1	PRJNA865744	SAMN30443153	USA: San Francisco; California	2023-04-26	GCA_029881195.1	Estuarine surface sediment	38.030000 N 122.151667 W	d__Archaea;p__Nitrososphaerota;c__Nitrososphaeria;o__Nitrosopumilales;f__Nitrosopumilaceae;g__Nitrosopumilus;s__	estuary
GB_GCA_029881395.1	92.81	0.79	General	1355449	85.4916	165	675969	42.6351	1585476	d__Archaea;p__Thermoproteota;c__Bathyarchaeia;o__Bathyarchaeales;f__SOJC01;g__JAGLZW01;s__JAGLZW01 sp029882535	ASM2988139v1	PRJNA865744	SAMN30443142	USA: San Francisco; California	2023-04-26	GCA_029881395.1	Estuarine surface sediment	38.030000 N 122.151667 W	d__Archaea;p__Candidatus Bathyarchaeota;c__;o__;f__;g__;s__	estuary
GB_GCA_029881505.1	99.92	1.2	Specific	1503313	83.204	41	589558	32.6303	1806780	d__Archaea;p__Thermoproteota;c__Nitrososphaeria;o__Nitrososphaerales;f__Nitrosopumilaceae;g__Nitrosopumilus;s__Nitrosopumilus sp029862745	ASM2988150v1	PRJNA865744	SAMN30443136	USA: San Francisco; California	2023-04-26	GCA_029881505.1	Estuarine surface sediment	38.030000 N 122.151667 W	d__Archaea;p__Nitrososphaerota;c__Nitrososphaeria;o__Nitrosopumilales;f__Nitrosopumilaceae;g__Nitrosopumilus;s__	estuary
GB_GCA_029881555.1	70.67	1.72	General	742658	88.3018	158	402963	47.9122	841045	d__Archaea;p__Thermoproteota;c__Bathyarchaeia;o__Bathyarchaeales;f__Bathyarchaeaceae;g__GCA-020356305;s__GCA-020356305 sp029881555	ASM2988155v1	PRJNA865744	SAMN30443134	USA: San Francisco; California	2023-04-26	GCA_029881555.1	Estuarine surface sediment	38.030000 N 122.151667 W	d__Archaea;p__Candidatus Bathyarchaeota;c__;o__;f__;g__;s__	estuary
GB_GCA_029881805.1	100	2.63	General	1921048	87.1898	39	939765	42.6527	2203294	d__Archaea;p__Thermoproteota;c__Bathyarchaeia;o__Bathyarchaeales;f__UBA233;g__JAOULW01;s__JAOULW01 sp029881805	ASM2988180v1	PRJNA865744	SAMN30443122	USA: San Francisco; California	2023-04-26	GCA_029881805.1	Estuarine surface sediment	38.030000 N 122.151667 W	d__Archaea;p__Candidatus Bathyarchaeota;c__;o__;f__;g__;s__	estuary
GB_GCA_029882035.1	85.59	0.12	General	954847	90.0144	176	530060	49.9693	1060771	d__Archaea;p__Hadarchaeota;c__Hadarchaeia;o__Hadarchaeales;f__Hadarchaeaceae;g__DG-33;s__DG-33 sp029880065	ASM2988203v1	PRJNA865744	SAMN30443111	USA: San Francisco; California	2023-04-26	GCA_029882035.1	Estuarine surface sediment	38.030000 N 122.151667 W	d__Archaea;p__Candidatus Hadarchaeota;c__Candidatus Hadarchaeia;o__;f__;g__;s__	estuary
GB_GCA_029882075.1	89.33	2.83	General	1353533	87.0784	181	729041	46.9022	1554385	d__Archaea;p__Thermoproteota;c__Bathyarchaeia;o__Bathyarchaeales;f__Bathyarchaeaceae;g__GCA-020356305;s__GCA-020356305 sp029881555	ASM2988207v1	PRJNA865744	SAMN30443108	USA: San Francisco; California	2023-04-26	GCA_029882075.1	Estuarine surface sediment	38.030000 N 122.151667 W	d__Archaea;p__Candidatus Bathyarchaeota;c__;o__;f__;g__;s__	estuary
GB_GCA_029882175.1	88.93	6.61	Specific	1557603	82.6495	313	615409	32.6548	1884589	d__Archaea;p__Thermoproteota;c__Nitrososphaeria;o__Nitrososphaerales;f__Nitrosopumilaceae;g__Nitrosopumilus;s__Nitrosopumilus sp029862745	ASM2988217v1	PRJNA865744	SAMN30443104	USA: San Francisco; California	2023-04-26	GCA_029882175.1	Estuarine surface sediment	38.030000 N 122.151667 W	d__Archaea;p__Nitrososphaerota;c__Nitrososphaeria;o__Nitrosopumilales;f__Nitrosopumilaceae;g__Nitrosopumilus;s__	estuary
GB_GCA_029882275.1	51.21	0.04	Specific	544299	91.3519	116	201226	33.7726	595827	d__Archaea;p__Thermoproteota;c__Nitrososphaeria;o__Nitrososphaerales;f__Nitrosopumilaceae;g__Nitrosopumilus;s__Nitrosopumilus sp029881195	ASM2988227v1	PRJNA865744	SAMN30443097	USA: San Francisco; California	2023-04-26	GCA_029882275.1	Estuarine surface sediment	38.030000 N 122.151667 W	d__Archaea;p__Nitrososphaerota;c__Nitrososphaeria;o__Nitrosopumilales;f__Nitrosopumilaceae;g__Nitrosopumilus;s__	estuary
GB_GCA_029882335.1	94.33	4.71	General	3794039	86.5132	647	1322553	30.1574	4385505	d__Archaea;p__Asgardarchaeota;c__Heimdallarchaeia;o__Heimdallarchaeales;f__Kariarchaeaceae;g__JAOUKW01;s__JAOUKW01 sp029882335	ASM2988233v1	PRJNA865744	SAMN30443096	USA: San Francisco; California	2023-04-26	GCA_029882335.1	Estuarine surface sediment	38.030000 N 122.151667 W	d__Archaea;p__Candidatus Heimdallarchaeota;c__;o__;f__;g__;s__	estuary
GB_GCA_029882515.1	87.81	4.98	General	1878696	84.4175	230	954837	42.9047	2225482	d__Archaea;p__Thermoproteota;c__Bathyarchaeia;o__Bathyarchaeales;f__Bathyarchaeaceae;g__JAOUKN01;s__JAOUKN01 sp029882515	ASM2988251v1	PRJNA865744	SAMN30443087	USA: San Francisco; California	2023-04-26	GCA_029882515.1	Estuarine surface sediment	38.030000 N 122.151667 W	d__Archaea;p__Candidatus Bathyarchaeota;c__;o__;f__;g__;s__	estuary
GB_GCA_029882535.1	97.48	2.87	General	1482008	85.7207	83	736109	42.5772	1728879	d__Archaea;p__Thermoproteota;c__Bathyarchaeia;o__Bathyarchaeales;f__SOJC01;g__JAGLZW01;s__JAGLZW01 sp029882535	ASM2988253v1	PRJNA865744	SAMN30443086	USA: San Francisco; California	2023-04-26	GCA_029882535.1	Estuarine surface sediment	38.030000 N 122.151667 W	d__Archaea;p__Candidatus Bathyarchaeota;c__;o__;f__;g__;s__	estuary
GB_GCA_029882555.1	67.84	0.78	Specific	937854	84.5921	13	394569	35.5891	1108678	d__Archaea;p__Thermoproteota;c__Nitrososphaeria;o__Nitrososphaerales;f__Nitrosopumilaceae;g__Nitrosopumilus;s__Nitrosopumilus sp029880665	ASM2988255v1	PRJNA865744	SAMN30443085	USA: San Francisco; California	2023-04-26	GCA_029882555.1	Estuarine surface sediment	38.030000 N 122.151667 W	d__Archaea;p__Nitrososphaerota;c__Nitrososphaeria;o__Nitrosopumilales;f__Nitrosopumilaceae;g__Nitrosopumilus;s__	estuary
GB_GCA_029883255.1	70.99	11.05	General	1730787	85.192	376	886223	43.6212	2031632	d__Archaea;p__Thermoproteota;c__Bathyarchaeia;o__Bathyarchaeales;f__Bathyarchaeaceae;g__SOJZ01;s__SOJZ01 sp029883255	ASM2988325v1	PRJNA865744	SAMN30443059	USA: San Francisco; California	2023-04-26	GCA_029883255.1	Estuarine surface sediment	38.030000 N 122.151667 W	d__Archaea;p__Candidatus Bathyarchaeota;c__;o__;f__;g__;s__	estuary
GB_GCA_030587675.1	98.9	5.04	General	1958565	82.7435	246	897331	37.9095	2367032	d__Archaea;p__Asgardarchaeota;c__Wukongarchaeia;o__Wukongarchaeales;f__Wukongarchaeaceae;g__Wukongarchaeum;s__Wukongarchaeum yapensis	ASM3058767v1	PRJNA923143	SAMN32689768	USA: White Oak River Estuary; North Carolina	2023-08-02	GCA_030587675.1	marine sediment	34.64 N 77.10 W	d__Archaea;p__Candidatus Wukongarchaeota;c__;o__;f__;g__;s__	estuary
RS_GCF_000978935.1	99.99	1.69	Specific	3075630	75.6018	169	1693720	41.6379	4068199	d__Archaea;p__Halobacteriota;c__Methanosarcinia;o__Methanosarcinales;f__Methanosarcinaceae;g__Methanosarcina;s__Methanosarcina mazei	gtlEnvA5udCFS	PRJNA224116	SAMN02708945	USA: Columbia River Estuary; north of Astoria; OR	2015-04-23	GCA_000978935.1	sediment	46.1597 N 123.8065 W	d__Archaea;p__Euryarchaeota;c__Methanomicrobia;o__Methanosarcinales;f__Methanosarcinaceae;g__Methanosarcina;s__Methanosarcina mazei	estuary
RS_GCF_000978945.1	99.99	1.57	Specific	3081296	75.6338	208	1695885	41.6408	4073967	d__Archaea;p__Halobacteriota;c__Methanosarcinia;o__Methanosarcinales;f__Methanosarcinaceae;g__Methanosarcina;s__Methanosarcina mazei	gtlEnvA5udCFS	PRJNA224116	SAMN02708944	USA: Columbia River Estuary; north of Astoria; OR	2015-04-23	GCA_000978945.1	sediment	46.1597 N 123.8065 W	d__Archaea;p__Euryarchaeota;c__Methanomicrobia;o__Methanosarcinales;f__Methanosarcinaceae;g__Methanosarcina;s__Methanosarcina mazei	estuary
RS_GCF_000978955.1	99.99	1.67	Specific	3070394	75.5889	245	1689937	41.6058	4061965	d__Archaea;p__Halobacteriota;c__Methanosarcinia;o__Methanosarcinales;f__Methanosarcinaceae;g__Methanosarcina;s__Methanosarcina mazei	gtlEnvA5udCFS	PRJNA224116	SAMN02708974	USA: Columbia River Estuary; north of Astoria; OR	2015-04-23	GCA_000978955.1	sediment	46.2855 N 124.0519 W	d__Archaea;p__Euryarchaeota;c__Methanomicrobia;o__Methanosarcinales;f__Methanosarcinaceae;g__Methanosarcina;s__Methanosarcina mazei	estuary
RS_GCF_000978965.1	99.98	3.09	Specific	3159130	75.8522	184	1726575	41.4613	4164852	d__Archaea;p__Halobacteriota;c__Methanosarcinia;o__Methanosarcinales;f__Methanosarcinaceae;g__Methanosarcina;s__Methanosarcina mazei	gtlEnvA5udCFS	PRJNA224116	SAMN02708961	USA: Columbia River Estuary; north of Astoria; OR	2015-04-23	GCA_000978965.1	sediment	46.1597 N 123.8065 W	d__Archaea;p__Euryarchaeota;c__Methanomicrobia;o__Methanosarcinales;f__Methanosarcinaceae;g__Methanosarcina;s__Methanosarcina mazei	estuary
RS_GCF_000979015.1	99.96	1.42	Specific	3005717	75.4827	182	1656873	41.6142	3981997	d__Archaea;p__Halobacteriota;c__Methanosarcinia;o__Methanosarcinales;f__Methanosarcinaceae;g__Methanosarcina;s__Methanosarcina mazei	gtlEnvA5udCFS	PRJNA224116	SAMN02708987	USA: Columbia River Estuary; north of Astoria; OR	2015-04-23	GCA_000979015.1	sediment	46.1597 N 123.8065 W	d__Archaea;p__Euryarchaeota;c__Methanomicrobia;o__Methanosarcinales;f__Methanosarcinaceae;g__Methanosarcina;s__Methanosarcina mazei	estuary
RS_GCF_000979025.1	99.93	1.59	Specific	3034826	75.5989	198	1673387	41.6919	4014381	d__Archaea;p__Halobacteriota;c__Methanosarcinia;o__Methanosarcinales;f__Methanosarcinaceae;g__Methanosarcina;s__Methanosarcina mazei	gtlEnvA5udCFS	PRJNA224116	SAMN02708951	USA: Columbia River Estuary; north of Astoria; OR	2015-04-23	GCA_000979025.1	sediment	46.1597 N 123.8065 W	d__Archaea;p__Euryarchaeota;c__Methanomicrobia;o__Methanosarcinales;f__Methanosarcinaceae;g__Methanosarcina;s__Methanosarcina mazei	estuary
RS_GCF_000979035.1	99.97	2.12	Specific	3128907	75.7662	223	1712122	41.4614	4129685	d__Archaea;p__Halobacteriota;c__Methanosarcinia;o__Methanosarcinales;f__Methanosarcinaceae;g__Methanosarcina;s__Methanosarcina mazei	gtlEnvA5udCFS	PRJNA224116	SAMN02708985	USA: Columbia River Estuary; north of Astoria; OR	2015-04-23	GCA_000979035.1	sediment	46.1597 N 123.8065 W	d__Archaea;p__Euryarchaeota;c__Methanomicrobia;o__Methanosarcinales;f__Methanosarcinaceae;g__Methanosarcina;s__Methanosarcina mazei	estuary
RS_GCF_000979045.1	99.98	2.04	Specific	3125439	75.8082	180	1709095	41.4643	4122823	d__Archaea;p__Halobacteriota;c__Methanosarcinia;o__Methanosarcinales;f__Methanosarcinaceae;g__Methanosarcina;s__Methanosarcina mazei	gtlEnvA5udCFS	PRJNA224116	SAMN02708954	USA: Columbia River Estuary; north of Astoria; OR	2015-04-23	GCA_000979045.1	sediment	46.1597 N 123.8065 W	d__Archaea;p__Euryarchaeota;c__Methanomicrobia;o__Methanosarcinales;f__Methanosarcinaceae;g__Methanosarcina;s__Methanosarcina mazei	estuary
RS_GCF_000979095.1	99.99	1.66	Specific	3028895	75.6539	211	1668676	41.6818	4003619	d__Archaea;p__Halobacteriota;c__Methanosarcinia;o__Methanosarcinales;f__Methanosarcinaceae;g__Methanosarcina;s__Methanosarcina mazei	gtlEnvA5udCFS	PRJNA224116	SAMN02708964	USA: Columbia River Estuary; north of Astoria; OR	2015-04-23	GCA_000979095.1	sediment	46.1597 N 123.8065 W	d__Archaea;p__Euryarchaeota;c__Methanomicrobia;o__Methanosarcinales;f__Methanosarcinaceae;g__Methanosarcina;s__Methanosarcina mazei	estuary
RS_GCF_000979105.1	99.94	1.73	Specific	3068936	75.7862	151	1682021	41.5423	4049464	d__Archaea;p__Halobacteriota;c__Methanosarcinia;o__Methanosarcinales;f__Methanosarcinaceae;g__Methanosarcina;s__Methanosarcina mazei	gtlEnvA5udCFS	PRJNA224116	SAMN02708932	USA: Columbia River Estuary; north of Astoria; OR	2015-04-23	GCA_000979105.1	sediment	46.1597 N 123.8065 W	d__Archaea;p__Euryarchaeota;c__Methanomicrobia;o__Methanosarcinales;f__Methanosarcinaceae;g__Methanosarcina;s__Methanosarcina mazei	estuary
RS_GCF_000979115.1	99.96	1.01	Specific	3010251	75.7907	263	1657804	41.7449	3971797	d__Archaea;p__Halobacteriota;c__Methanosarcinia;o__Methanosarcinales;f__Methanosarcinaceae;g__Methanosarcina;s__Methanosarcina mazei	gtlEnvA5udCFS	PRJNA224116	SAMN02708956	USA: Columbia River Estuary; north of Astoria; OR	2015-04-23	GCA_000979115.1	sediment	46.17467 N 123.8493 W	d__Archaea;p__Euryarchaeota;c__Methanomicrobia;o__Methanosarcinales;f__Methanosarcinaceae;g__Methanosarcina;s__Methanosarcina mazei	estuary
RS_GCF_000979125.1	99.99	1.56	Specific	3078727	75.5952	179	1694671	41.6142	4072647	d__Archaea;p__Halobacteriota;c__Methanosarcinia;o__Methanosarcinales;f__Methanosarcinaceae;g__Methanosarcina;s__Methanosarcina mazei	gtlEnvA5udCFS	PRJNA224116	SAMN02708967	USA: Columbia River Estuary; north of Astoria; OR	2015-04-23	GCA_000979125.1	sediment	46.17467 N 123.8493 W	d__Archaea;p__Euryarchaeota;c__Methanomicrobia;o__Methanosarcinales;f__Methanosarcinaceae;g__Methanosarcina;s__Methanosarcina mazei	estuary
RS_GCF_000979175.1	99.98	1.52	Specific	3088262	75.6007	214	1698341	41.5773	4084966	d__Archaea;p__Halobacteriota;c__Methanosarcinia;o__Methanosarcinales;f__Methanosarcinaceae;g__Methanosarcina;s__Methanosarcina mazei	gtlEnvA5udCFS	PRJNA224116	SAMN02708968	USA: Columbia River Estuary; north of Astoria; OR	2015-04-23	GCA_000979175.1	sediment	46.17467 N 123.8493 W	d__Archaea;p__Euryarchaeota;c__Methanomicrobia;o__Methanosarcinales;f__Methanosarcinaceae;g__Methanosarcina;s__Methanosarcina mazei	estuary
RS_GCF_000979185.1	99.98	1.96	Specific	3011135	75.4818	172	1658182	41.5778	3989219	d__Archaea;p__Halobacteriota;c__Methanosarcinia;o__Methanosarcinales;f__Methanosarcinaceae;g__Methanosarcina;s__Methanosarcina mazei	gtlEnvA5udCFS	PRJNA224116	SAMN02708935	USA: Columbia River Estuary; north of Astoria; OR	2015-04-23	GCA_000979185.1	sediment	46.17467 N 123.8493 W	d__Archaea;p__Euryarchaeota;c__Methanomicrobia;o__Methanosarcinales;f__Methanosarcinaceae;g__Methanosarcina;s__Methanosarcina mazei	estuary
RS_GCF_000979195.1	99.98	1.52	Specific	3089507	75.5067	204	1702372	41.6121	4091699	d__Archaea;p__Halobacteriota;c__Methanosarcinia;o__Methanosarcinales;f__Methanosarcinaceae;g__Methanosarcina;s__Methanosarcina mazei	gtlEnvA5udCFS	PRJNA224116	SAMN02708936	USA: Columbia River Estuary; north of Astoria; OR	2015-04-23	GCA_000979195.1	sediment	46.17467 N 123.8493 W	d__Archaea;p__Euryarchaeota;c__Methanomicrobia;o__Methanosarcinales;f__Methanosarcinaceae;g__Methanosarcina;s__Methanosarcina mazei	estuary
RS_GCF_000979205.1	99.98	2.1	Specific	3220015	76.0496	446	1750394	41.3574	4234097	d__Archaea;p__Halobacteriota;c__Methanosarcinia;o__Methanosarcinales;f__Methanosarcinaceae;g__Methanosarcina;s__Methanosarcina mazei	gtlEnvA5udCFS	PRJNA224116	SAMN02708937	USA: Columbia River Estuary; north of Astoria; OR	2015-04-23	GCA_000979205.1	sediment	46.17467 N 123.8493 W	d__Archaea;p__Euryarchaeota;c__Methanomicrobia;o__Methanosarcinales;f__Methanosarcinaceae;g__Methanosarcina;s__Methanosarcina mazei	estuary
RS_GCF_000979255.1	99.98	1.59	Specific	3086950	75.6378	179	1696433	41.5716	4081225	d__Archaea;p__Halobacteriota;c__Methanosarcinia;o__Methanosarcinales;f__Methanosarcinaceae;g__Methanosarcina;s__Methanosarcina mazei	gtlEnvA5udCFS	PRJNA224116	SAMN02708938	USA: Columbia River Estuary; north of Astoria; OR	2015-04-23	GCA_000979255.1	sediment	46.17467 N 123.8493 W	d__Archaea;p__Euryarchaeota;c__Methanomicrobia;o__Methanosarcinales;f__Methanosarcinaceae;g__Methanosarcina;s__Methanosarcina mazei	estuary
RS_GCF_000979265.1	100	2.48	Specific	3182909	75.9905	316	1743005	41.6246	4188559	d__Archaea;p__Halobacteriota;c__Methanosarcinia;o__Methanosarcinales;f__Methanosarcinaceae;g__Methanosarcina;s__Methanosarcina mazei	gtlEnvA5udCFS	PRJNA224116	SAMN02708980	USA: Columbia River Estuary; north of Astoria; OR	2015-04-23	GCA_000979265.1	sediment	46.17467 N 123.8493 W	d__Archaea;p__Euryarchaeota;c__Methanomicrobia;o__Methanosarcinales;f__Methanosarcinaceae;g__Methanosarcina;s__Methanosarcina mazei	estuary
RS_GCF_000979275.1	99.99	1.59	Specific	3087913	75.6359	200	1696944	41.5747	4082602	d__Archaea;p__Halobacteriota;c__Methanosarcinia;o__Methanosarcinales;f__Methanosarcinaceae;g__Methanosarcina;s__Methanosarcina mazei	gtlEnvA5udCFS	PRJNA224116	SAMN02708939	USA: Columbia River Estuary; north of Astoria; OR	2015-04-23	GCA_000979275.1	sediment	46.17467 N 123.8493 W	d__Archaea;p__Euryarchaeota;c__Methanomicrobia;o__Methanosarcinales;f__Methanosarcinaceae;g__Methanosarcina;s__Methanosarcina mazei	estuary
RS_GCF_000979295.1	99.94	2.22	Specific	2910785	75.7595	172	1657737	43.149	3842140	d__Archaea;p__Halobacteriota;c__Methanosarcinia;o__Methanosarcinales;f__Methanosarcinaceae;g__Methanosarcina;s__Methanosarcina sp000979455	gtlEnvA5udCFS	PRJNA224116	SAMN02708994	USA: Columbia River Estuary; north of Astoria; OR	2015-04-23	GCA_000979295.1	sediment	46.17467 N 123.8493 W	d__Archaea;p__Euryarchaeota;c__Methanomicrobia;o__Methanosarcinales;f__Methanosarcinaceae;g__Methanosarcina;s__	estuary
RS_GCF_000979335.1	99.99	1.53	Specific	3084791	75.6457	200	1695356	41.5761	4077945	d__Archaea;p__Halobacteriota;c__Methanosarcinia;o__Methanosarcinales;f__Methanosarcinaceae;g__Methanosarcina;s__Methanosarcina mazei	gtlEnvA5udCFS	PRJNA224116	SAMN02708960	USA: Columbia River Estuary; north of Astoria; OR	2015-04-23	GCA_000979335.1	sediment	46.2855 N 124.0519 W	d__Archaea;p__Euryarchaeota;c__Methanomicrobia;o__Methanosarcinales;f__Methanosarcinaceae;g__Methanosarcina;s__Methanosarcina mazei	estuary
RS_GCF_000979345.1	100	2.48	Specific	3182703	75.7985	169	1744770	41.5578	4198899	d__Archaea;p__Halobacteriota;c__Methanosarcinia;o__Methanosarcinales;f__Methanosarcinaceae;g__Methanosarcina;s__Methanosarcina mazei	gtlEnvA5udCFS	PRJNA224116	SAMN02708981	USA: Columbia River Estuary; north of Astoria; OR	2015-04-23	GCA_000979345.1	sediment	46.2855 N 124.0519 W	d__Archaea;p__Euryarchaeota;c__Methanomicrobia;o__Methanosarcinales;f__Methanosarcinaceae;g__Methanosarcina;s__Methanosarcina mazei	estuary
RS_GCF_000979375.1	99.98	1.38	Specific	3086989	75.4341	177	1699349	41.5341	4092300	d__Archaea;p__Halobacteriota;c__Methanosarcinia;o__Methanosarcinales;f__Methanosarcinaceae;g__Methanosarcina;s__Methanosarcina mazei	gtlEnvA5udCFS	PRJNA224116	SAMN02708943	USA: Columbia River Estuary; north of Astoria; OR	2015-04-23	GCA_000979375.1	sediment	46.2855 N 124.0519 W	d__Archaea;p__Euryarchaeota;c__Methanomicrobia;o__Methanosarcinales;f__Methanosarcinaceae;g__Methanosarcina;s__Methanosarcina mazei	estuary
RS_GCF_000979385.1	99.81	1.46	Specific	2951610	75.5438	104	1677383	42.9333	3907151	d__Archaea;p__Halobacteriota;c__Methanosarcinia;o__Methanosarcinales;f__Methanosarcinaceae;g__Methanosarcina;s__Methanosarcina sp000979455	gtlEnvA5udCFS	PRJNA224116	SAMN02708992	USA: Columbia River Estuary; north of Astoria; OR	2015-04-23	GCA_000979385.1	sediment	46.2855 N 124.0519 W	d__Archaea;p__Euryarchaeota;c__Methanomicrobia;o__Methanosarcinales;f__Methanosarcinaceae;g__Methanosarcina;s__	estuary
RS_GCF_000979415.1	96.69	1.06	Specific	3097859	75.9269	367	1745956	42.7958	4080053	d__Archaea;p__Halobacteriota;c__Methanosarcinia;o__Methanosarcinales;f__Methanosarcinaceae;g__Methanosarcina;s__Methanosarcina sp000979455	gtlEnvA5udCFS	PRJNA224116	SAMN02708988	USA: Columbia River Estuary; north of Astoria; OR	2015-04-23	GCA_000979415.1	sediment	46.2855 N 124.0519 W	d__Archaea;p__Euryarchaeota;c__Methanomicrobia;o__Methanosarcinales;f__Methanosarcinaceae;g__Methanosarcina;s__	estuary
RS_GCF_000979425.1	99.94	1.19	Specific	3106567	76.0741	101	1747003	42.7829	4083606	d__Archaea;p__Halobacteriota;c__Methanosarcinia;o__Methanosarcinales;f__Methanosarcinaceae;g__Methanosarcina;s__Methanosarcina sp000979455	gtlEnvA5udCFS	PRJNA224116	SAMN02708989	USA: Columbia River Estuary; north of Astoria; OR	2015-04-23	GCA_000979425.1	sediment	46.2855 N 124.0519 W	d__Archaea;p__Euryarchaeota;c__Methanomicrobia;o__Methanosarcinales;f__Methanosarcinaceae;g__Methanosarcina;s__	estuary
RS_GCF_000979455.1	99.93	1.17	Specific	3098299	76.0389	66	1742865	42.7762	4074625	d__Archaea;p__Halobacteriota;c__Methanosarcinia;o__Methanosarcinales;f__Methanosarcinaceae;g__Methanosarcina;s__Methanosarcina sp000979455	gtlEnvA5udCFS	PRJNA224116	SAMN02708991	USA: Columbia River Estuary; north of Astoria; OR	2015-04-23	GCA_000979455.1	sediment	46.2855 N 124.0519 W	d__Archaea;p__Euryarchaeota;c__Methanomicrobia;o__Methanosarcinales;f__Methanosarcinaceae;g__Methanosarcina;s__	estuary
RS_GCF_000979475.1	99.95	1.17	Specific	3095234	76.0519	77	1740960	42.7783	4069899	d__Archaea;p__Halobacteriota;c__Methanosarcinia;o__Methanosarcinales;f__Methanosarcinaceae;g__Methanosarcina;s__Methanosarcina sp000979455	gtlEnvA5udCFS	PRJNA224116	SAMN02708990	USA: Columbia River Estuary; north of Astoria; OR	2015-04-23	GCA_000979475.1	sediment	46.2855 N 124.0519 W	d__Archaea;p__Euryarchaeota;c__Methanomicrobia;o__Methanosarcinales;f__Methanosarcinaceae;g__Methanosarcina;s__	estuary
RS_GCF_000979495.1	99.99	1.69	Specific	3114141	75.9087	284	1708801	41.6565	4102484	d__Archaea;p__Halobacteriota;c__Methanosarcinia;o__Methanosarcinales;f__Methanosarcinaceae;g__Methanosarcina;s__Methanosarcina mazei	gtlEnvA5udCFS	PRJNA224116	SAMN02708982	USA: Columbia River Estuary; north of Astoria; OR	2015-04-23	GCA_000979495.1	sediment	46.1597 N 123.8065 W	d__Archaea;p__Euryarchaeota;c__Methanomicrobia;o__Methanosarcinales;f__Methanosarcinaceae;g__Methanosarcina;s__Methanosarcina mazei	estuary
RS_GCF_000979505.1	99.98	1.62	Specific	3079536	75.5081	192	1693260	41.5229	4078419	d__Archaea;p__Halobacteriota;c__Methanosarcinia;o__Methanosarcinales;f__Methanosarcinaceae;g__Methanosarcina;s__Methanosarcina mazei	gtlEnvA5udCFS	PRJNA224116	SAMN02708983	USA: Columbia River Estuary; north of Astoria; OR	2015-04-23	GCA_000979505.1	sediment	46.1597 N 123.8065 W	d__Archaea;p__Euryarchaeota;c__Methanomicrobia;o__Methanosarcinales;f__Methanosarcinaceae;g__Methanosarcina;s__Methanosarcina mazei	estuary
RS_GCF_000979515.1	99.98	1.58	Specific	3083899	75.658	215	1696947	41.6329	4076107	d__Archaea;p__Halobacteriota;c__Methanosarcinia;o__Methanosarcinales;f__Methanosarcinaceae;g__Methanosarcina;s__Methanosarcina mazei	gtlEnvA5udCFS	PRJNA224116	SAMN02708975	USA: Columbia River Estuary; north of Astoria; OR	2015-04-23	GCA_000979515.1	sediment	46.1597 N 123.8065 W	d__Archaea;p__Euryarchaeota;c__Methanomicrobia;o__Methanosarcinales;f__Methanosarcinaceae;g__Methanosarcina;s__Methanosarcina mazei	estuary
RS_GCF_000979555.1	99.99	1.56	Specific	3084498	75.6203	196	1697734	41.6243	4078931	d__Archaea;p__Halobacteriota;c__Methanosarcinia;o__Methanosarcinales;f__Methanosarcinaceae;g__Methanosarcina;s__Methanosarcina mazei	gtlEnvA5udCFS	PRJNA224116	SAMN02708976	USA: Columbia River Estuary; north of Astoria; OR	2015-04-23	GCA_000979555.1	sediment	46.1597 N 123.8065 W	d__Archaea;p__Euryarchaeota;c__Methanomicrobia;o__Methanosarcinales;f__Methanosarcinaceae;g__Methanosarcina;s__Methanosarcina mazei	estuary
RS_GCF_000979575.1	99.98	1.56	Specific	3058382	75.6423	201	1683199	41.6391	4043214	d__Archaea;p__Halobacteriota;c__Methanosarcinia;o__Methanosarcinales;f__Methanosarcinaceae;g__Methanosarcina;s__Methanosarcina mazei	gtlEnvA5udCFS	PRJNA224116	SAMN02708946	USA: Columbia River Estuary; north of Astoria; OR	2015-04-23	GCA_000979575.1	sediment	46.1597 N 123.8065 W	d__Archaea;p__Euryarchaeota;c__Methanomicrobia;o__Methanosarcinales;f__Methanosarcinaceae;g__Methanosarcina;s__Methanosarcina mazei	estuary
RS_GCF_000979585.1	99.97	1.58	Specific	3043412	75.5401	171	1676805	41.6259	4028869	d__Archaea;p__Halobacteriota;c__Methanosarcinia;o__Methanosarcinales;f__Methanosarcinaceae;g__Methanosarcina;s__Methanosarcina mazei	gtlEnvA5udCFS	PRJNA224116	SAMN02708947	USA: Columbia River Estuary; north of Astoria; OR	2015-04-23	GCA_000979585.1	sediment	46.1597 N 123.8065 W	d__Archaea;p__Euryarchaeota;c__Methanomicrobia;o__Methanosarcinales;f__Methanosarcinaceae;g__Methanosarcina;s__Methanosarcina mazei	estuary
RS_GCF_000979595.1	99.98	2.93	Specific	3156643	75.9179	188	1725139	41.4958	4157971	d__Archaea;p__Halobacteriota;c__Methanosarcinia;o__Methanosarcinales;f__Methanosarcinaceae;g__Methanosarcina;s__Methanosarcina mazei	gtlEnvA5udCFS	PRJNA224116	SAMN02708948	USA: Columbia River Estuary; north of Astoria; OR	2015-04-23	GCA_000979595.1	sediment	46.1597 N 123.8065 W	d__Archaea;p__Euryarchaeota;c__Methanomicrobia;o__Methanosarcinales;f__Methanosarcinaceae;g__Methanosarcina;s__Methanosarcina mazei	estuary
RS_GCF_000979635.1	99.99	2.93	Specific	3156988	75.8799	170	1725056	41.4687	4160506	d__Archaea;p__Halobacteriota;c__Methanosarcinia;o__Methanosarcinales;f__Methanosarcinaceae;g__Methanosarcina;s__Methanosarcina mazei	gtlEnvA5udCFS	PRJNA224116	SAMN02708949	USA: Columbia River Estuary; north of Astoria; OR	2015-04-23	GCA_000979635.1	sediment	46.1597 N 123.8065 W	d__Archaea;p__Euryarchaeota;c__Methanomicrobia;o__Methanosarcinales;f__Methanosarcinaceae;g__Methanosarcina;s__Methanosarcina mazei	estuary
RS_GCF_000979655.1	99.41	1.21	Specific	3027954	75.49	381	1670080	41.6438	4011068	d__Archaea;p__Halobacteriota;c__Methanosarcinia;o__Methanosarcinales;f__Methanosarcinaceae;g__Methanosarcina;s__Methanosarcina mazei	gtlEnvA5udCFS	PRJNA224116	SAMN02708984	USA: Columbia River Estuary; north of Astoria; OR	2015-04-23	GCA_000979655.1	sediment	46.1597 N 123.8065 W	d__Archaea;p__Euryarchaeota;c__Methanomicrobia;o__Methanosarcinales;f__Methanosarcinaceae;g__Methanosarcina;s__Methanosarcina mazei	estuary
RS_GCF_000979665.1	99.99	1.62	Specific	3104513	75.5316	198	1704162	41.4687	4110215	d__Archaea;p__Halobacteriota;c__Methanosarcinia;o__Methanosarcinales;f__Methanosarcinaceae;g__Methanosarcina;s__Methanosarcina mazei	gtlEnvA5udCFS	PRJNA224116	SAMN02708986	USA: Columbia River Estuary; north of Astoria; OR	2015-04-23	GCA_000979665.1	sediment	46.1597 N 123.8065 W	d__Archaea;p__Euryarchaeota;c__Methanomicrobia;o__Methanosarcinales;f__Methanosarcinaceae;g__Methanosarcina;s__Methanosarcina mazei	estuary
RS_GCF_000979675.1	99.99	1.4	Specific	3095232	75.573	191	1701191	41.5381	4095685	d__Archaea;p__Halobacteriota;c__Methanosarcinia;o__Methanosarcinales;f__Methanosarcinaceae;g__Methanosarcina;s__Methanosarcina mazei	gtlEnvA5udCFS	PRJNA224116	SAMN02708962	USA: Columbia River Estuary; north of Astoria; OR	2015-04-23	GCA_000979675.1	sediment	46.1597 N 123.8065 W	d__Archaea;p__Euryarchaeota;c__Methanomicrobia;o__Methanosarcinales;f__Methanosarcinaceae;g__Methanosarcina;s__Methanosarcina mazei	estuary
RS_GCF_000979685.1	99.97	1.59	Specific	3116070	75.5597	181	1708714	41.4384	4123985	d__Archaea;p__Halobacteriota;c__Methanosarcinia;o__Methanosarcinales;f__Methanosarcinaceae;g__Methanosarcina;s__Methanosarcina mazei	gtlEnvA5udCFS	PRJNA224116	SAMN02708963	USA: Columbia River Estuary; north of Astoria; OR	2015-04-23	GCA_000979685.1	sediment	46.1597 N 123.8065 W	d__Archaea;p__Euryarchaeota;c__Methanomicrobia;o__Methanosarcinales;f__Methanosarcinaceae;g__Methanosarcina;s__Methanosarcina mazei	estuary
RS_GCF_000979735.1	99.99	1.4	Specific	3095097	75.5981	236	1701571	41.5718	4094146	d__Archaea;p__Halobacteriota;c__Methanosarcinia;o__Methanosarcinales;f__Methanosarcinaceae;g__Methanosarcina;s__Methanosarcina mazei	gtlEnvA5udCFS	PRJNA224116	SAMN02708950	USA: Columbia River Estuary; north of Astoria; OR	2015-04-23	GCA_000979735.1	sediment	46.1597 N 123.8065 W	d__Archaea;p__Euryarchaeota;c__Methanomicrobia;o__Methanosarcinales;f__Methanosarcinaceae;g__Methanosarcina;s__Methanosarcina mazei	estuary
RS_GCF_000979745.1	99.86	1.68	Specific	3028715	75.6055	228	1669020	41.6649	4005945	d__Archaea;p__Halobacteriota;c__Methanosarcinia;o__Methanosarcinales;f__Methanosarcinaceae;g__Methanosarcina;s__Methanosarcina mazei	gtlEnvA5udCFS	PRJNA224116	SAMN02708977	USA: Columbia River Estuary; north of Astoria; OR	2015-04-23	GCA_000979745.1	sediment	46.1597 N 123.8065 W	d__Archaea;p__Euryarchaeota;c__Methanomicrobia;o__Methanosarcinales;f__Methanosarcinaceae;g__Methanosarcina;s__Methanosarcina mazei	estuary
RS_GCF_000979755.1	99.96	1.26	Specific	3111563	75.4958	214	1707027	41.4274	4121503	d__Archaea;p__Halobacteriota;c__Methanosarcinia;o__Methanosarcinales;f__Methanosarcinaceae;g__Methanosarcina;s__Methanosarcina mazei	gtlEnvA5udCFS	PRJNA224116	SAMN02708952	USA: Columbia River Estuary; north of Astoria; OR	2015-04-23	GCA_000979755.1	sediment	46.1597 N 123.8065 W	d__Archaea;p__Euryarchaeota;c__Methanomicrobia;o__Methanosarcinales;f__Methanosarcinaceae;g__Methanosarcina;s__Methanosarcina mazei	estuary
RS_GCF_000979765.1	99.98	2.17	Specific	3128623	75.8262	174	1710576	41.4655	4126043	d__Archaea;p__Halobacteriota;c__Methanosarcinia;o__Methanosarcinales;f__Methanosarcinaceae;g__Methanosarcina;s__Methanosarcina mazei	gtlEnvA5udCFS	PRJNA224116	SAMN02708953	USA: Columbia River Estuary; north of Astoria; OR	2015-04-23	GCA_000979765.1	sediment	46.1597 N 123.8065 W	d__Archaea;p__Euryarchaeota;c__Methanomicrobia;o__Methanosarcinales;f__Methanosarcinaceae;g__Methanosarcina;s__Methanosarcina mazei	estuary
RS_GCF_000979815.1	99.99	1.45	Specific	3079492	75.5653	159	1692636	41.541	4075275	d__Archaea;p__Halobacteriota;c__Methanosarcinia;o__Methanosarcinales;f__Methanosarcinaceae;g__Methanosarcina;s__Methanosarcina mazei	gtlEnvA5udCFS	PRJNA224116	SAMN02708955	USA: Columbia River Estuary; north of Astoria; OR	2015-04-23	GCA_000979815.1	sediment	46.1597 N 123.8065 W	d__Archaea;p__Euryarchaeota;c__Methanomicrobia;o__Methanosarcinales;f__Methanosarcinaceae;g__Methanosarcina;s__Methanosarcina mazei	estuary
RS_GCF_000979825.1	99.99	1.4	Specific	3092410	75.5856	193	1699012	41.5295	4091268	d__Archaea;p__Halobacteriota;c__Methanosarcinia;o__Methanosarcinales;f__Methanosarcinaceae;g__Methanosarcina;s__Methanosarcina mazei	gtlEnvA5udCFS	PRJNA224116	SAMN02708965	USA: Columbia River Estuary; north of Astoria; OR	2015-04-23	GCA_000979825.1	sediment	46.1597 N 123.8065 W	d__Archaea;p__Euryarchaeota;c__Methanomicrobia;o__Methanosarcinales;f__Methanosarcinaceae;g__Methanosarcina;s__Methanosarcina mazei	estuary
RS_GCF_000979845.1	99.93	1.77	Specific	3060431	75.863	168	1676028	41.5505	4034156	d__Archaea;p__Halobacteriota;c__Methanosarcinia;o__Methanosarcinales;f__Methanosarcinaceae;g__Methanosarcina;s__Methanosarcina mazei	gtlEnvA5udCFS	PRJNA224116	SAMN02708933	USA: Columbia River Estuary; north of Astoria; OR	2015-04-23	GCA_000979845.1	sediment	46.1597 N 123.8065 W	d__Archaea;p__Euryarchaeota;c__Methanomicrobia;o__Methanosarcinales;f__Methanosarcinaceae;g__Methanosarcina;s__Methanosarcina mazei	estuary
RS_GCF_000979855.1	99.95	1.73	Specific	3074385	75.8441	189	1684114	41.5504	4053560	d__Archaea;p__Halobacteriota;c__Methanosarcinia;o__Methanosarcinales;f__Methanosarcinaceae;g__Methanosarcina;s__Methanosarcina mazei	gtlEnvA5udCFS	PRJNA224116	SAMN02708966	USA: Columbia River Estuary; north of Astoria; OR	2015-04-23	GCA_000979855.1	sediment	46.17467 N 123.8493 W	d__Archaea;p__Euryarchaeota;c__Methanomicrobia;o__Methanosarcinales;f__Methanosarcinaceae;g__Methanosarcina;s__Methanosarcina mazei	estuary
RS_GCF_000979895.1	99.97	1.51	Specific	3010321	75.8602	185	1655710	41.7304	3968247	d__Archaea;p__Halobacteriota;c__Methanosarcinia;o__Methanosarcinales;f__Methanosarcinaceae;g__Methanosarcina;s__Methanosarcina mazei	gtlEnvA5udCFS	PRJNA224116	SAMN02708934	USA: Columbia River Estuary; north of Astoria; OR	2015-04-23	GCA_000979895.1	sediment	46.17467 N 123.8493 W	d__Archaea;p__Euryarchaeota;c__Methanomicrobia;o__Methanosarcinales;f__Methanosarcinaceae;g__Methanosarcina;s__Methanosarcina mazei	estuary
RS_GCF_000979915.1	99.98	1.52	Specific	3057641	75.5926	187	1681813	41.5817	4044897	d__Archaea;p__Halobacteriota;c__Methanosarcinia;o__Methanosarcinales;f__Methanosarcinaceae;g__Methanosarcina;s__Methanosarcina mazei	gtlEnvA5udCFS	PRJNA224116	SAMN02708957	USA: Columbia River Estuary; north of Astoria; OR	2015-04-23	GCA_000979915.1	sediment	46.17467 N 123.8493 W	d__Archaea;p__Euryarchaeota;c__Methanomicrobia;o__Methanosarcinales;f__Methanosarcinaceae;g__Methanosarcina;s__Methanosarcina mazei	estuary
RS_GCF_000979925.1	99.96	1.49	Specific	3084133	75.5979	237	1696068	41.5751	4079653	d__Archaea;p__Halobacteriota;c__Methanosarcinia;o__Methanosarcinales;f__Methanosarcinaceae;g__Methanosarcina;s__Methanosarcina mazei	gtlEnvA5udCFS	PRJNA224116	SAMN02708969	USA: Columbia River Estuary; north of Astoria; OR	2015-04-23	GCA_000979925.1	sediment	46.17467 N 123.8493 W	d__Archaea;p__Euryarchaeota;c__Methanomicrobia;o__Methanosarcinales;f__Methanosarcinaceae;g__Methanosarcina;s__Methanosarcina mazei	estuary
RS_GCF_000979935.1	99.98	1.9	Specific	3023921	75.6297	320	1665200	41.6532	3998326	d__Archaea;p__Halobacteriota;c__Methanosarcinia;o__Methanosarcinales;f__Methanosarcinaceae;g__Methanosarcina;s__Methanosarcina mazei	gtlEnvA5udCFS	PRJNA224116	SAMN02708978	USA: Columbia River Estuary; north of Astoria; OR	2015-04-23	GCA_000979935.1	sediment	46.17467 N 123.8493 W	d__Archaea;p__Euryarchaeota;c__Methanomicrobia;o__Methanosarcinales;f__Methanosarcinaceae;g__Methanosarcina;s__Methanosarcina mazei	estuary
RS_GCF_000979975.1	99.94	0.64	Specific	2931566	75.7368	115	1667916	43.0931	3870729	d__Archaea;p__Halobacteriota;c__Methanosarcinia;o__Methanosarcinales;f__Methanosarcinaceae;g__Methanosarcina;s__Methanosarcina sp000979455	gtlEnvA5udCFS	PRJNA224116	SAMN02708993	USA: Columbia River Estuary; north of Astoria; OR	2015-04-23	GCA_000979975.1	sediment	46.17467 N 123.8493 W	d__Archaea;p__Euryarchaeota;c__Methanomicrobia;o__Methanosarcinales;f__Methanosarcinaceae;g__Methanosarcina;s__	estuary
RS_GCF_000979995.1	99.97	1.7	Specific	3024415	75.4809	231	1666704	41.6021	4006860	d__Archaea;p__Halobacteriota;c__Methanosarcinia;o__Methanosarcinales;f__Methanosarcinaceae;g__Methanosarcina;s__Methanosarcina mazei	gtlEnvA5udCFS	PRJNA224116	SAMN02708979	USA: Columbia River Estuary; north of Astoria; OR	2015-04-23	GCA_000979995.1	sediment	46.17467 N 123.8493 W	d__Archaea;p__Euryarchaeota;c__Methanomicrobia;o__Methanosarcinales;f__Methanosarcinaceae;g__Methanosarcina;s__Methanosarcina mazei	estuary
RS_GCF_000980005.1	99.98	1.41	Specific	3093145	75.8586	381	1699365	41.6858	4077516	d__Archaea;p__Halobacteriota;c__Methanosarcinia;o__Methanosarcinales;f__Methanosarcinaceae;g__Methanosarcina;s__Methanosarcina mazei	gtlEnvA5udCFS	PRJNA224116	SAMN02708958	USA: Columbia River Estuary; north of Astoria; OR	2015-04-23	GCA_000980005.1	sediment	46.17467 N 123.8493 W	d__Archaea;p__Euryarchaeota;c__Methanomicrobia;o__Methanosarcinales;f__Methanosarcinaceae;g__Methanosarcina;s__Methanosarcina mazei	estuary
RS_GCF_000980025.1	99.99	1.83	Specific	3067234	75.4716	190	1689514	41.5747	4064093	d__Archaea;p__Halobacteriota;c__Methanosarcinia;o__Methanosarcinales;f__Methanosarcinaceae;g__Methanosarcina;s__Methanosarcina mazei	gtlEnvA5udCFS	PRJNA224116	SAMN02708970	USA: Columbia River Estuary; north of Astoria; OR	2015-04-23	GCA_000980025.1	sediment	46.17467 N 123.8493 W	d__Archaea;p__Euryarchaeota;c__Methanomicrobia;o__Methanosarcinales;f__Methanosarcinaceae;g__Methanosarcina;s__Methanosarcina mazei	estuary
RS_GCF_000980055.1	99.98	1.52	Specific	3089160	75.615	184	1698124	41.5678	4085382	d__Archaea;p__Halobacteriota;c__Methanosarcinia;o__Methanosarcinales;f__Methanosarcinaceae;g__Methanosarcina;s__Methanosarcina mazei	gtlEnvA5udCFS	PRJNA224116	SAMN02708959	USA: Columbia River Estuary; north of Astoria; OR	2015-04-23	GCA_000980055.1	sediment	46.17467 N 123.8493 W	d__Archaea;p__Euryarchaeota;c__Methanomicrobia;o__Methanosarcinales;f__Methanosarcinaceae;g__Methanosarcina;s__Methanosarcina mazei	estuary
RS_GCF_000980075.1	99.98	1.53	Specific	3012210	75.7064	196	1655685	41.6251	3978804	d__Archaea;p__Halobacteriota;c__Methanosarcinia;o__Methanosarcinales;f__Methanosarcinaceae;g__Methanosarcina;s__Methanosarcina mazei	gtlEnvA5udCFS	PRJNA224116	SAMN02708940	USA: Columbia River Estuary; north of Astoria; OR	2015-04-23	GCA_000980075.1	sediment	46.17467 N 123.8493 W	d__Archaea;p__Euryarchaeota;c__Methanomicrobia;o__Methanosarcinales;f__Methanosarcinaceae;g__Methanosarcina;s__Methanosarcina mazei	estuary
RS_GCF_000980085.1	99.98	1.65	Specific	3084342	75.5659	269	1696937	41.5773	4081659	d__Archaea;p__Halobacteriota;c__Methanosarcinia;o__Methanosarcinales;f__Methanosarcinaceae;g__Methanosarcina;s__Methanosarcina mazei	gtlEnvA5udCFS	PRJNA224116	SAMN02708971	USA: Columbia River Estuary; north of Astoria; OR	2015-04-23	GCA_000980085.1	sediment	46.17467 N 123.8493 W	d__Archaea;p__Euryarchaeota;c__Methanomicrobia;o__Methanosarcinales;f__Methanosarcinaceae;g__Methanosarcina;s__Methanosarcina mazei	estuary
RS_GCF_000980105.1	99.99	1.58	Specific	3083317	75.5862	265	1695780	41.5724	4079204	d__Archaea;p__Halobacteriota;c__Methanosarcinia;o__Methanosarcinales;f__Methanosarcinaceae;g__Methanosarcina;s__Methanosarcina mazei	gtlEnvA5udCFS	PRJNA224116	SAMN02708972	USA: Columbia River Estuary; north of Astoria; OR	2015-04-23	GCA_000980105.1	sediment	46.17467 N 123.8493 W	d__Archaea;p__Euryarchaeota;c__Methanomicrobia;o__Methanosarcinales;f__Methanosarcinaceae;g__Methanosarcina;s__Methanosarcina mazei	estuary
RS_GCF_000980135.1	99.98	1.52	Specific	3081035	75.5606	193	1694808	41.5709	4077567	d__Archaea;p__Halobacteriota;c__Methanosarcinia;o__Methanosarcinales;f__Methanosarcinaceae;g__Methanosarcina;s__Methanosarcina mazei	gtlEnvA5udCFS	PRJNA224116	SAMN02708973	USA: Columbia River Estuary; north of Astoria; OR	2015-04-23	GCA_000980135.1	sediment	46.17467 N 123.8493 W	d__Archaea;p__Euryarchaeota;c__Methanomicrobia;o__Methanosarcinales;f__Methanosarcinaceae;g__Methanosarcina;s__Methanosarcina mazei	estuary
RS_GCF_000980155.1	99.98	1.6	Specific	3006361	75.6866	172	1652836	41.6158	3972119	d__Archaea;p__Halobacteriota;c__Methanosarcinia;o__Methanosarcinales;f__Methanosarcinaceae;g__Methanosarcina;s__Methanosarcina mazei	gtlEnvA5udCFS	PRJNA224116	SAMN02708941	USA: Columbia River Estuary; north of Astoria; OR	2015-04-23	GCA_000980155.1	sediment	46.17467 N 123.8493 W	d__Archaea;p__Euryarchaeota;c__Methanomicrobia;o__Methanosarcinales;f__Methanosarcinaceae;g__Methanosarcina;s__Methanosarcina mazei	estuary
RS_GCF_000980175.1	99.98	1.52	Specific	3089276	75.6067	186	1698085	41.5676	4085981	d__Archaea;p__Halobacteriota;c__Methanosarcinia;o__Methanosarcinales;f__Methanosarcinaceae;g__Methanosarcina;s__Methanosarcina mazei	gtlEnvA5udCFS	PRJNA224116	SAMN02708942	USA: Columbia River Estuary; north of Astoria; OR	2015-04-23	GCA_000980175.1	sediment	46.17467 N 123.8493 W	d__Archaea;p__Euryarchaeota;c__Methanomicrobia;o__Methanosarcinales;f__Methanosarcinaceae;g__Methanosarcina;s__Methanosarcina mazei	estuary
RS_GCF_025384765.1	99.17	1.21	Specific	2273016	85.9303	19	1635194	61.8177	2645187	d__Archaea;p__Halobacteriota;c__Methanomicrobia;o__Methanomicrobiales;f__Methanoculleaceae;g__Methanoculleus;s__Methanoculleus sp025384765	ASM2538476v1	PRJNA224116	SAMN12106768	Taiwan: Tamsui River; Taipei	2022-09-23	GCA_025384765.1	estuary sediment	none	d__Archaea;p__Euryarchaeota;c__Methanomicrobia;o__Methanomicrobiales;f__Methanomicrobiaceae;g__Methanoculleus;s__	estuary
RS_GCF_025698845.1	99.98	0.17	Specific	1656716	89.4846	11	629010	33.9749	1851398	d__Archaea;p__Thermoproteota;c__Nitrososphaeria;o__Nitrososphaerales;f__Nitrosopumilaceae;g__Nitrosopumilus;s__Nitrosopumilus zosterae	ASM2569884v1	PRJNA224116	SAMN20425663	China: the East China Sea	2022-10-13	GCA_025698845.1	enrichment culture inoculated with surface estuarine sediment	30.7672 N 122.8300 E	d__Archaea;p__Nitrososphaerota;c__Nitrososphaeria;o__Nitrosopumilales;f__Nitrosopumilaceae;g__Nitrosopumilus;s__	estuary
RS_GCF_025698945.1	100	0.21	Specific	1591251	90.9556	8	577497	33.0096	1749482	d__Archaea;p__Thermoproteota;c__Nitrososphaeria;o__Nitrososphaerales;f__Nitrosopumilaceae;g__Nitrosopumilus;s__Nitrosopumilus sp025698945	ASM2569894v1	PRJNA224116	SAMN20425658	China: the East China Sea	2022-10-13	GCA_025698945.1	enrichment culture inoculated with surface estuarine sediment	30.9864 N 122.2782 E	d__Archaea;p__Nitrososphaerota;c__Nitrososphaeria;o__Nitrosopumilales;f__Nitrosopumilaceae;g__Nitrosopumilus;s__	estuary
RS_GCF_025699065.1	99.68	0.02	Specific	1445668	90.4617	11	518773	32.4619	1598099	d__Archaea;p__Thermoproteota;c__Nitrososphaeria;o__Nitrososphaerales;f__Nitrosopumilaceae;g__Nitrosarchaeum;s__Nitrosarchaeum sp025699065	ASM2569906v1	PRJNA224116	SAMN20425651	China: the East China Sea	2022-10-13	GCA_025699065.1	enrichment culture inoculated with surface estuarine sediment	30.7672 N 122.8300 E	d__Archaea;p__Nitrososphaerota;c__Nitrososphaeria;o__Nitrosopumilales;f__Nitrosopumilaceae;g__Nitrosarchaeum;s__	estuary
RS_GCF_025699125.1	99.98	0.41	Specific	1657257	89.3759	6	624635	33.6866	1854254	d__Archaea;p__Thermoproteota;c__Nitrososphaeria;o__Nitrososphaerales;f__Nitrosopumilaceae;g__Nitrosopumilus;s__Nitrosopumilus sp025699125	ASM2569912v1	PRJNA224116	SAMN20425648	China: the East China Sea	2022-10-13	GCA_025699125.1	enrichment culture inoculated with surface estuarine sediment	30.8417 N 122.6282 E	d__Archaea;p__Nitrososphaerota;c__Nitrososphaeria;o__Nitrosopumilales;f__Nitrosopumilaceae;g__Nitrosopumilus;s__	estuary
RS_GCF_025699255.1	99.52	0.21	Specific	1502433	91.0911	20	542371	32.8834	1649374	d__Archaea;p__Thermoproteota;c__Nitrososphaeria;o__Nitrososphaerales;f__Nitrosopumilaceae;g__Nitrosopumilus;s__Nitrosopumilus sp025699255	ASM2569925v1	PRJNA224116	SAMN20425646	China: the East China Sea	2022-10-13	GCA_025699255.1	enrichment culture inoculated with surface estuarine sediment	30.9057 N 122.3792 E	d__Archaea;p__Nitrososphaerota;c__Nitrososphaeria;o__Nitrosopumilales;f__Nitrosopumilaceae;g__Nitrosopumilus;s__	estuary
RS_GCF_029882185.1	99.28	3.08	Specific	1449497	87.5731	102	556089	33.5968	1655185	d__Archaea;p__Thermoproteota;c__Nitrososphaeria;o__Nitrososphaerales;f__Nitrosopumilaceae;g__Nitrosopumilus;s__Nitrosopumilus sp029882185	ASM2988218v1	PRJNA224116	SAMN30443103	USA: San Francisco; California	2023-04-26	GCA_029882185.1	Estuarine surface sediment	38.030000 N 122.151667 W	d__Archaea;p__Nitrososphaerota;c__Nitrososphaeria;o__Nitrosopumilales;f__Nitrosopumilaceae;g__Nitrosopumilus;s__	estuary
GB_GCA_002507205.1	92.55	1.39	Specific	2052542	88.2213	87	983572	42.2852	2326582	d__Archaea;p__Halobacteriota;c__Methanosarcinia;o__Methanosarcinales;f__Methanosarcinaceae;g__Methanolobus;s__Methanolobus sp002507205	ASM250720v1	PRJNA348753	SAMN06027367	India	2017-10-10	GCA_002507205.1	Lake sediment from Indian Lake	none	d__Archaea;p__Euryarchaeota;c__Methanomicrobia;o__Methanosarcinales;f__Methanosarcinaceae;g__Methanolobus;s__	freshwater lake
GB_GCA_004524365.1	61.69	0.22	General	1635305	86.2959	166	587713	31.0139	1894998	d__Archaea;p__Asgardarchaeota;c__Lokiarchaeia;o__Sigynarchaeales;f__SOKP01;g__TEKIR-8;s__TEKIR-8 sp004524365	ASM452436v1	PRJNA483005	SAMN10768459	Romania: Tekirghiol	2019-03-29	GCA_004524365.1	lake sediment	44.0552806 N 28.6053 E	d__Archaea;p__Candidatus Lokiarchaeota;c__;o__;f__;g__;s__	freshwater lake
GB_GCA_004524385.1	64.81	1.05	General	1616481	88.0163	310	559739	30.4774	1836571	d__Archaea;p__Asgardarchaeota;c__Lokiarchaeia;o__Sigynarchaeales;f__SOKP01;g__SDNM01;s__SDNM01 sp004524385	ASM452438v1	PRJNA483005	SAMN10768458	Romania: Tekirghiol	2019-03-29	GCA_004524385.1	lake sediment	44.0552806 N 28.6053 E	d__Archaea;p__Candidatus Lokiarchaeota;c__;o__;f__;g__;s__	freshwater lake
GB_GCA_004524425.1	78.92	6.6	General	2607535	87.8149	288	963939	32.4629	2969355	d__Archaea;p__Asgardarchaeota;c__Lokiarchaeia;o__Sigynarchaeales;f__SOKP01;g__TEKIR-21;s__TEKIR-21 sp004524425	ASM452442v1	PRJNA483005	SAMN10768457	Romania: Tekirghiol	2019-03-29	GCA_004524425.1	lake sediment	44.0552806 N 28.6053 E	d__Archaea;p__Candidatus Lokiarchaeota;c__;o__;f__;g__;s__	freshwater lake
GB_GCA_004524435.1	87.15	4.82	General	2512334	90.6913	281	1397161	50.4353	2770204	d__Archaea;p__Asgardarchaeota;c__Thorarchaeia;o__Thorarchaeales;f__Thorarchaeaceae;g__TEKIR-12S;s__TEKIR-12S sp004524435	ASM452443v1	PRJNA483005	SAMN10768456	Romania: Tekirghiol	2019-03-29	GCA_004524435.1	lake sediment	44.0552806 N 28.6053 E	d__Archaea;p__Candidatus Thorarchaeota;c__;o__;f__;g__;s__	freshwater lake
GB_GCA_004524445.1	90.08	5.41	General	2505193	89.705	64	1245067	44.5829	2792701	d__Archaea;p__Asgardarchaeota;c__Thorarchaeia;o__Thorarchaeales;f__Thorarchaeaceae;g__TEKIR-14;s__TEKIR-14 sp004524445	ASM452444v1	PRJNA483005	SAMN10768455	Romania: Tekirghiol	2019-03-29	GCA_004524445.1	lake sediment	44.0552806 N 28.6053 E	d__Archaea;p__Candidatus Thorarchaeota;c__;o__;f__;g__;s__	freshwater lake
GB_GCA_004524515.1	73.42	7.97	General	2695648	86.6275	264	946218	30.4077	3111768	d__Archaea;p__Asgardarchaeota;c__Lokiarchaeia;o__Sigynarchaeales;f__SOKP01;g__LW40-45;s__LW40-45 sp004524515	ASM452451v1	PRJNA483005	SAMN10768449	Romania: Amara	2019-03-29	GCA_004524515.1	lake sediment	44.6085139 N 27.331375 E	d__Archaea;p__Candidatus Lokiarchaeota;c__;o__;f__;g__;s__	freshwater lake
GB_GCA_004524535.1	99.11	4.41	General	3200663	87.3396	198	1113996	30.3987	3664620	d__Archaea;p__Asgardarchaeota;c__Lokiarchaeia;o__Sigynarchaeales;f__SOKP01;g__SDNM01;s__SDNM01 sp004524535	ASM452453v1	PRJNA483005	SAMN10768446	Romania: Amara	2019-03-29	GCA_004524535.1	lake sediment	44.6085139 N 27.331375 E	d__Archaea;p__Candidatus Lokiarchaeota;c__;o__;f__;g__;s__	freshwater lake
GB_GCA_004524545.1	75.52	1.42	General	2297214	90.1753	154	910267	35.7318	2547497	d__Archaea;p__Asgardarchaeota;c__Lokiarchaeia;o__Sigynarchaeales;f__MK-D1;g__AMARA-1;s__AMARA-1 sp004524545	ASM452454v1	PRJNA483005	SAMN10768447	Romania: Amara	2019-03-29	GCA_004524545.1	lake sediment	44.6085139 N 27.331375 E	d__Archaea;p__Candidatus Lokiarchaeota;c__;o__;f__;g__;s__	freshwater lake
GB_GCA_004524565.1	86.32	4.06	General	2850664	90.998	218	1302711	41.5847	3132667	d__Archaea;p__Asgardarchaeota;c__Thorarchaeia;o__Thorarchaeales;f__Thorarchaeaceae;g__MP8T-1;s__MP8T-1 sp004524565	ASM452456v1	PRJNA483005	SAMN10768445	Romania: Amara	2019-03-29	GCA_004524565.1	lake sediment	44.6085139 N 27.331375 E	d__Archaea;p__Candidatus Thorarchaeota;c__;o__;f__;g__;s__	freshwater lake
GB_GCA_004524595.1	91.09	23.55	General	3779565	90.595	219	1696064	40.6541	4171935	d__Archaea;p__Asgardarchaeota;c__Thorarchaeia;o__Thorarchaeales;f__Thorarchaeaceae;g__MP8T-1;s__MP8T-1 sp004524595	ASM452459v1	PRJNA483005	SAMN10768444	Romania: Amara	2019-03-29	GCA_004524595.1	lake sediment	44.6085139 N 27.331375 E	d__Archaea;p__Candidatus Thorarchaeota;c__;o__;f__;g__;s__	freshwater lake
GB_GCA_004524725.1	70.58	3.42	General	2148628	89.275	183	772185	32.0841	2406751	d__Archaea;p__Asgardarchaeota;c__Lokiarchaeia;o__Sigynarchaeales;f__SOKP01;g__SOKP01;s__SOKP01 sp004524725	ASM452472v1	PRJNA483005	SAMN10768448	Romania: Amara	2019-03-29	GCA_004524725.1	lake sediment	44.6085139 N 27.331375 E	d__Archaea;p__Candidatus Lokiarchaeota;c__;o__;f__;g__;s__	freshwater lake
GB_GCA_013425325.1	88.55	0.73	Specific	811135	93.9498	105	463282	53.6597	863371	d__Archaea;p__Micrarchaeota;c__Micrarchaeia;o__Norongarragalinales;f__UBA8480;g__UBA8480;s__UBA8480 sp013425325	ASM1342532v1	PRJNA644262	SAMN15472773	Russia: Lake Svetloe; Arkhangelsk region	2020-07-19	GCA_013425325.1	sediment from freshwater meromictic lake	65.0498 N 41.0626 E	d__Archaea;p__Candidatus Micrarchaeota;c__;o__;f__;g__;s__	freshwater lake
GB_GCA_013425335.1	89.37	2.89	General	936116	93.1607	55	479704	47.7393	1004840	d__Archaea;p__Micrarchaeota;c__Micrarchaeia;o__Fermentimicrarchaeales;f__Fermentimicrarchaeaceae;g__Fermentimicrarchaeum;s__Fermentimicrarchaeum sp013425335	ASM1342533v1	PRJNA644262	SAMN15472768	Russia: Lake Svetloe; Arkhangelsk region	2020-07-19	GCA_013425335.1	sediment from freshwater meromictic lake	65.0498 N 41.0626 E	d__Archaea;p__Candidatus Micrarchaeota;c__;o__;f__;g__;s__	freshwater lake
GB_GCA_013425375.1	81.8	0.18	General	995463	90.7431	89	594958	54.2344	1097012	d__Archaea;p__Micrarchaeota;c__Micrarchaeia;o__Anstonellales;f__Bilamarchaeaceae;g__Bilamarchaeum;s__Bilamarchaeum sp013425375	ASM1342537v1	PRJNA644262	SAMN15472769	Russia: Lake Svetloe; Arkhangelsk region	2020-07-19	GCA_013425375.1	sediment from freshwater meromictic lake	65.0498 N 41.0626 E	d__Archaea;p__Candidatus Micrarchaeota;c__;o__;f__;g__;s__	freshwater lake
GB_GCA_013425405.1	91.23	6.51	General	875204	92.5449	58	445021	47.057	945707	d__Archaea;p__Micrarchaeota;c__Micrarchaeia;o__Fermentimicrarchaeales;f__Fermentimicrarchaeaceae;g__Fermentimicrarchaeum;s__Fermentimicrarchaeum sp013425405	ASM1342540v1	PRJNA644262	SAMN15472767	Russia: Lake Svetloe; Arkhangelsk region	2020-07-19	GCA_013425405.1	sediment from freshwater meromictic lake	65.0498 N 41.0626 E	d__Archaea;p__Candidatus Micrarchaeota;c__;o__;f__;g__;s__	freshwater lake
GB_GCA_013425425.1	81.01	6.1	General	894015	92.6401	131	496213	51.4189	965041	d__Archaea;p__Micrarchaeota;c__Micrarchaeia;o__Anstonellales;f__Bilamarchaeaceae;g__JACCLJ01;s__JACCLJ01 sp013425425	ASM1342542v1	PRJNA644262	SAMN15472771	Russia: Lake Svetloe; Arkhangelsk region	2020-07-19	GCA_013425425.1	sediment from freshwater meromictic lake	65.0498 N 41.0626 E	d__Archaea;p__Candidatus Micrarchaeota;c__;o__;f__;g__;s__	freshwater lake
GB_GCA_013425455.1	85.83	0.2	General	926524	93.9327	87	533957	54.1335	986370	d__Archaea;p__Micrarchaeota;c__Micrarchaeia;o__Anstonellales;f__Bilamarchaeaceae;g__CAIXOA01;s__CAIXOA01 sp013425455	ASM1342545v1	PRJNA644262	SAMN15472770	Russia: Lake Svetloe; Arkhangelsk region	2020-07-19	GCA_013425455.1	sediment from freshwater meromictic lake	65.0498 N 41.0626 E	d__Archaea;p__Candidatus Micrarchaeota;c__;o__;f__;g__;s__	freshwater lake
GB_GCA_013426015.1	96.94	1.45	General	1117806	92.8147	2	584513	48.5338	1204341	d__Archaea;p__Micrarchaeota;c__Micrarchaeia;o__Fermentimicrarchaeales;f__Fermentimicrarchaeaceae;g__Fermentimicrarchaeum;s__Fermentimicrarchaeum limneticum	ASM1342601v1	PRJNA644262	SAMN15455890	Russia: Lake Svetloe; Arkhangelsk region	2020-07-20	GCA_013426015.1	sediment from freshwater meromictic lake	65.0498 N 41.0626 E	d__Archaea;p__Candidatus Micrarchaeota;c__;o__Candidatus Fermentimicrarchaeales;f__Candidatus Fermentimicrarchaeaceae;g__Candidatus Fermentimicrarchaeum;s__Candidatus Fermentimicrarchaeum limneticum	freshwater lake
GB_GCA_016109435.1	97.79	5.68	Specific	2002950	89.7897	37	1385919	62.129	2230712	d__Archaea;p__Thermoplasmatota;c__Thermoplasmata;o__Methanomassiliicoccales;f__Methanomassiliicoccaceae;g__UBA6;s__UBA6 sp016109435	ASM1610943v1	PRJNA673892	SAMN16628200	France: Kervallon Valley; Brest	2020-12-17	GCA_016109435.1	freshwater sediments from stream	48.394 N 4.510 W	d__Archaea;p__Candidatus Thermoplasmatota;c__Thermoplasmata;o__Methanomassiliicoccales;f__Methanomassiliicoccaceae;g__Methanomassiliicoccus;s__	freshwater lake
GB_GCA_016919565.1	63.24	0.93	Specific	959093	90.6777	221	615824	58.2232	1057695	d__Archaea;p__Thermoplasmatota;c__Thermoplasmata;o__Methanomassiliicoccales;f__UBA472;g__FEN-33;s__FEN-33 sp016919565	ASM1691956v1	PRJNA644254	SAMN15455434	China: Flower Lake; Zoige wetland of Tibetan Plateau	2021-02-23	GCA_016919565.1	Flower Lake sediment core replicate 1	32.20 N 101.36 E	d__Archaea;p__Candidatus Thermoplasmatota;c__Thermoplasmata;o__Methanomassiliicoccales;f__Methanomassiliicoccaceae;g__;s__	freshwater lake
GB_GCA_016919625.1	89.28	1.46	Specific	1536136	91.7169	189	959314	57.2771	1674866	d__Archaea;p__Thermoplasmatota;c__Thermoplasmata;o__Methanomassiliicoccales;f__UBA472;g__JACXTP01;s__JACXTP01 sp016919625	ASM1691962v1	PRJNA644254	SAMN15455435	China: Flower Lake; Zoige wetland of Tibetan Plateau	2021-02-23	GCA_016919625.1	Flower Lake sediment core replicate 2	32.20 N 101.36 E	d__Archaea;p__Candidatus Thermoplasmatota;c__Thermoplasmata;o__Methanomassiliicoccales;f__Methanomassiliicoccaceae;g__;s__	freshwater lake
GB_GCA_016926055.1	85.96	1.2	General	1506617	92.9529	172	673930	41.5791	1620839	d__Archaea;p__Nanoarchaeota;c__Nanoarchaeia;o__Woesearchaeales;f__JAADFO01;g__JAFGPE01;s__JAFGPE01 sp016926055	ASM1692605v1	PRJNA690107	SAMN17242136	USA: Anadarko; OK; Zodletone Spring	2021-02-24	GCA_016926055.1	Freshwater Sediment	34.99562 N 98.68895 W	d__Archaea;p__Candidatus Woesearchaeota;c__;o__;f__;g__;s__	freshwater lake
GB_GCA_016926075.1	79.2	0.31	Specific	1144277	91.8402	124	761099	61.0861	1245944	d__Archaea;p__Thermoplasmatota;c__Thermoplasmata;o__Methanomassiliicoccales;f__UBA472;g__UBA472;s__UBA472 sp016926075	ASM1692607v1	PRJNA690107	SAMN17242138	USA: Anadarko; OK; Zodletone Spring	2021-02-24	GCA_016926075.1	Freshwater Sediment	34.99562 N 98.68895 W	d__Archaea;p__Candidatus Thermoplasmatota;c__Thermoplasmata;o__Methanomassiliicoccales;f__;g__;s__	freshwater lake
GB_GCA_016926175.1	93.42	0.41	General	970341	92.667	39	452617	43.2247	1047127	d__Archaea;p__Micrarchaeota;c__Micrarchaeia;o__Anstonellales;f__Bilamarchaeaceae;g__Bilamarchaeum;s__Bilamarchaeum sp016926175	ASM1692617v1	PRJNA690107	SAMN17242132	USA: Anadarko; OK; Zodletone Spring	2021-02-24	GCA_016926175.1	Freshwater Sediment	34.99562 N 98.68895 W	d__Archaea;p__Candidatus Micrarchaeota;c__;o__;f__;g__;s__	freshwater lake
GB_GCA_016926295.1	79.36	0.06	General	552162	93.2111	52	237483	40.0898	592378	d__Archaea;p__Iainarchaeota;c__Iainarchaeia;o__JAFGOX01;f__JAFGOX01;g__JAFGOX01;s__JAFGOX01 sp016926295	ASM1692629v1	PRJNA690107	SAMN17242129	USA: Anadarko; OK; Zodletone Spring	2021-02-24	GCA_016926295.1	Freshwater Sediment	34.99562 N 98.68895 W	d__Archaea;p__Candidatus Diapherotrites;c__;o__;f__;g__;s__	freshwater lake
GB_GCA_016926395.1	82.5	0.95	General	931096	91.5681	40	326990	32.1576	1016835	d__Archaea;p__Nanoarchaeota;c__Nanoarchaeia;o__Woesearchaeales;f__SKGA01;g__SKGA01;s__SKGA01 sp016926395	ASM1692639v1	PRJNA690107	SAMN17242125	USA: Anadarko; OK; Zodletone Spring	2021-02-24	GCA_016926395.1	Freshwater Sediment	34.99562 N 98.68895 W	d__Archaea;p__Candidatus Woesearchaeota;c__;o__;f__;g__;s__	freshwater lake
GB_GCA_016926455.1	76.97	0.47	Specific	1338149	83.4873	225	664060	41.4308	1602817	d__Archaea;p__Halobacteriota;c__Methanosarcinia;o__Methanosarcinales;f__Methanosarcinaceae;g__JAFGQV01;s__JAFGQV01 sp016926455	ASM1692645v1	PRJNA690107	SAMN17242120	USA: Anadarko; OK; Zodletone Spring	2021-02-24	GCA_016926455.1	Freshwater Sediment	34.99562 N 98.68895 W	d__Archaea;p__Euryarchaeota;c__Methanomicrobia;o__Methanosarcinales;f__Methanosarcinaceae;g__;s__	freshwater lake
GB_GCA_016926505.1	99.97	0.55	Specific	2524725	85.9863	121	1364777	46.4812	2936193	d__Archaea;p__Halobacteriota;c__Methanomicrobia;o__Methanomicrobiales;f__Methanospirillaceae;g__JAFGOM01;s__JAFGOM01 sp016926505	ASM1692650v1	PRJNA690107	SAMN17242118	USA: Anadarko; OK; Zodletone Spring	2021-02-24	GCA_016926505.1	Freshwater Sediment	34.99562 N 98.68895 W	d__Archaea;p__Euryarchaeota;c__Methanomicrobia;o__Methanomicrobiales;f__Methanospirillaceae;g__;s__	freshwater lake
GB_GCA_016926735.1	99.29	4.84	General	3302159	85.0868	238	1017858	26.2272	3880929	d__Archaea;p__Asgardarchaeota;c__Lokiarchaeia;o__Sigynarchaeales;f__SOKP01;g__JAFGOA01;s__JAFGOA01 sp016926735	ASM1692673v1	PRJNA690107	SAMN17242106	USA: Anadarko; OK; Zodletone Spring	2021-02-24	GCA_016926735.1	Freshwater Sediment	34.99562 N 98.68895 W	d__Archaea;p__Candidatus Lokiarchaeota;c__;o__;f__;g__;s__	freshwater lake
GB_GCA_016926855.1	89.02	1.44	Specific	1778517	89.9739	35	1123614	56.8428	1976704	d__Archaea;p__Halobacteriota;c__Methanomicrobia;o__Methanomicrobiales;f__Methanomicrobiaceae;g__LKUD01;s__LKUD01 sp016926855	ASM1692685v1	PRJNA690107	SAMN17242099	USA: Anadarko; OK; Zodletone Spring	2021-02-24	GCA_016926855.1	Freshwater Sediment	34.99562 N 98.68895 W	d__Archaea;p__Euryarchaeota;c__Methanomicrobia;o__Methanomicrobiales;f__Methanomicrobiaceae;g__;s__	freshwater lake
GB_GCA_016927015.1	87.62	2.58	General	1668228	86.4971	133	884734	45.8732	1928651	d__Archaea;p__Thermoproteota;c__Bathyarchaeia;o__Bathyarchaeales;f__UBA233;g__SG8-32-3;s__SG8-32-3 sp016927015	ASM1692701v1	PRJNA690107	SAMN17242092	USA: Anadarko; OK; Zodletone Spring	2021-02-24	GCA_016927015.1	Freshwater Sediment	34.99562 N 98.68895 W	d__Archaea;p__Candidatus Bathyarchaeota;c__;o__;f__;g__;s__	freshwater lake
GB_GCA_016927055.1	93.72	0.99	Specific	2031370	85.6521	212	1214540	51.2107	2371651	d__Archaea;p__Halobacteriota;c__Methanosarcinia;o__Methanotrichales;f__Methanotrichaceae;g__Methanothrix;s__Methanothrix sp016927055	ASM1692705v1	PRJNA690107	SAMN17242090	USA: Anadarko; OK; Zodletone Spring	2021-02-24	GCA_016927055.1	Freshwater Sediment	34.99562 N 98.68895 W	d__Archaea;p__Euryarchaeota;c__Methanomicrobia;o__Methanotrichales;f__Methanotrichaceae;g__;s__	freshwater lake
GB_GCA_016927245.1	100	0.11	General	1010888	91.0947	24	633532	57.0898	1109711	d__Archaea;p__Nanoarchaeota;c__Nanoarchaeia;o__Woesearchaeales;f__WJKR01;g__WJKR01;s__WJKR01 sp016927245	ASM1692724v1	PRJNA690107	SAMN17242080	USA: Anadarko; OK; Zodletone Spring	2021-02-24	GCA_016927245.1	Freshwater Sediment	34.99562 N 98.68895 W	d__Archaea;p__Candidatus Woesearchaeota;c__;o__;f__;g__;s__	freshwater lake
GB_GCA_016927425.1	99.24	0	Specific	2036515	87.869	94	1299229	56.0575	2317673	d__Archaea;p__Halobacteriota;c__Methanosarcinia;o__Methanotrichales;f__Methanotrichaceae;g__JAFGMR01;s__JAFGMR01 sp016927425	ASM1692742v1	PRJNA690107	SAMN17242071	USA: Anadarko; OK; Zodletone Spring	2021-02-24	GCA_016927425.1	Freshwater Sediment	34.99562 N 98.68895 W	d__Archaea;p__Euryarchaeota;c__Methanomicrobia;o__Methanotrichales;f__Methanotrichaceae;g__;s__	freshwater lake
GB_GCA_016927555.1	84.71	0.48	General	1353306	91.9432	57	725750	49.3072	1471894	d__Archaea;p__Thermoplasmatota;c__E2;o__DHVEG-1;f__DHVEG-1;g__SM1-50;s__SM1-50 sp016927555	ASM1692755v1	PRJNA690107	SAMN17242065	USA: Anadarko; OK; Zodletone Spring	2021-02-24	GCA_016927555.1	Freshwater Sediment	34.99562 N 98.68895 W	d__Archaea;p__Candidatus Thermoplasmatota;c__;o__;f__;g__;s__	freshwater lake
GB_GCA_016927895.1	93.18	4.2	General	1473495	86.9975	119	764910	45.1615	1693721	d__Archaea;p__Thermoproteota;c__Bathyarchaeia;o__Bathyarchaeales;f__UBA233;g__SG8-32-3;s__SG8-32-3 sp016927895	ASM1692789v1	PRJNA690107	SAMN17242047	USA: Anadarko; OK; Zodletone Spring	2021-02-24	GCA_016927895.1	Freshwater Sediment	34.99562 N 98.68895 W	d__Archaea;p__Candidatus Bathyarchaeota;c__;o__;f__;g__;s__	freshwater lake
GB_GCA_016928095.1	95.93	1.42	Specific	2575608	92.0052	124	1464966	52.3311	2799415	d__Archaea;p__Thermoplasmatota;c__EX4484-6;o__EX4484-6;f__EX4484-6;g__JAFGLL01;s__JAFGLL01 sp016928095	ASM1692809v1	PRJNA690107	SAMN17242039	USA: Anadarko; OK; Zodletone Spring	2021-02-24	GCA_016928095.1	Freshwater Sediment	34.99562 N 98.68895 W	d__Archaea;p__Candidatus Thermoplasmatota;c__;o__;f__;g__;s__	freshwater lake
GB_GCA_016928115.1	91.53	0.55	General	703448	90.9086	23	255831	33.0618	773797	d__Archaea;p__Nanoarchaeota;c__Nanoarchaeia;o__Woesearchaeales;f__JAFGLI01;g__JAFGLI01;s__JAFGLI01 sp016928115	ASM1692811v1	PRJNA690107	SAMN17242036	USA: Anadarko; OK; Zodletone Spring	2021-02-24	GCA_016928115.1	Freshwater Sediment	34.99562 N 98.68895 W	d__Archaea;p__Candidatus Woesearchaeota;c__;o__;f__;g__;s__	freshwater lake
GB_GCA_016928155.1	99.7	0.47	General	1341917	90.4607	17	673337	45.3907	1483426	d__Archaea;p__Nanoarchaeota;c__Nanoarchaeia;o__Woesearchaeales;f__JAFGLG01;g__JAFGLG01;s__JAFGLG01 sp016928155	ASM1692815v1	PRJNA690107	SAMN17242034	USA: Anadarko; OK; Zodletone Spring	2021-02-24	GCA_016928155.1	Freshwater Sediment	34.99562 N 98.68895 W	d__Archaea;p__Candidatus Woesearchaeota;c__;o__;f__;g__;s__	freshwater lake
GB_GCA_016928355.1	84.23	0	Specific	1752521	90.9564	60	879512	45.647	1926770	d__Archaea;p__Halobacteriota;c__Methanomicrobia;o__Methanomicrobiales;f__Methanomicrobiaceae;g__Methanolacinia;s__Methanolacinia sp016928355	ASM1692835v1	PRJNA690107	SAMN17242024	USA: Anadarko; OK; Zodletone Spring	2021-02-24	GCA_016928355.1	Freshwater Sediment	34.99562 N 98.68895 W	d__Archaea;p__Euryarchaeota;c__Methanomicrobia;o__Methanomicrobiales;f__Methanomicrobiaceae;g__;s__	freshwater lake
GB_GCA_016928455.1	75.49	1.95	Specific	1335498	88.1666	154	827241	54.6126	1514744	d__Archaea;p__Halobacteriota;c__Syntropharchaeia;o__Alkanophagales;f__Methanospirareceae;g__JACGMN01;s__JACGMN01 sp016928455	ASM1692845v1	PRJNA690107	SAMN17242017	USA: Anadarko; OK; Zodletone Spring	2021-02-24	GCA_016928455.1	Freshwater Sediment	34.99562 N 98.68895 W	d__Archaea;p__Euryarchaeota;c__Methanomicrobia;o__;f__;g__;s__	freshwater lake
GB_GCA_016928835.1	95.08	0.22	Specific	1426574	93.154	20	563777	36.8141	1531415	d__Archaea;p__Nanoarchaeota;c__Nanoarchaeia;o__Woesearchaeales;f__GW2011-AR15;g__JAFGJW01;s__JAFGJW01 sp016928835	ASM1692883v1	PRJNA690107	SAMN17241998	USA: Anadarko; OK; Zodletone Spring	2021-02-24	GCA_016928835.1	Freshwater Sediment	34.99562 N 98.68895 W	d__Archaea;p__Candidatus Woesearchaeota;c__;o__;f__;g__;s__	freshwater lake
GB_GCA_016929175.1	79.16	3.76	General	2206799	92.6944	313	1266814	53.2112	2380726	d__Archaea;p__Thermoplasmatota;c__EX4484-6;o__EX4484-6;f__EX4484-6;g__JAFGLL01;s__JAFGLL01 sp016929175	ASM1692917v1	PRJNA690107	SAMN17241984	USA: Anadarko; OK; Zodletone Spring	2021-02-24	GCA_016929175.1	Freshwater Sediment	34.99562 N 98.68895 W	d__Archaea;p__Candidatus Thermoplasmatota;c__;o__;f__;g__;s__	freshwater lake
GB_GCA_016929255.1	93.11	0.35	Specific	1069862	88.5655	60	617677	51.1327	1207989	d__Archaea;p__Nanoarchaeota;c__Nanoarchaeia;o__Woesearchaeales;f__UBA11576;g__JABMQF01;s__JABMQF01 sp016929255	ASM1692925v1	PRJNA690107	SAMN17241983	USA: Anadarko; OK; Zodletone Spring	2021-02-24	GCA_016929255.1	Freshwater Sediment	34.99562 N 98.68895 W	d__Archaea;p__Candidatus Woesearchaeota;c__;o__;f__;g__;s__	freshwater lake
GB_GCA_016929855.1	80.29	0.38	General	797012	87.5884	92	398413	43.784	909952	d__Archaea;p__Nanoarchaeota;c__Nanoarchaeia;o__Woesearchaeales;f__JAHJEM01;g__JAFGHY01;s__JAFGHY01 sp016929855	ASM1692985v1	PRJNA690107	SAMN17241948	USA: Anadarko; OK; Zodletone Spring	2021-02-24	GCA_016929855.1	Freshwater Sediment	34.99562 N 98.68895 W	d__Archaea;p__Candidatus Woesearchaeota;c__;o__;f__;g__;s__	freshwater lake
GB_GCA_016929895.1	92.02	1.28	General	796373	91.2203	56	297306	34.0548	873022	d__Archaea;p__Nanoarchaeota;c__Nanoarchaeia;o__Woesearchaeales;f__ARS49;g__WJKI01;s__WJKI01 sp016929895	ASM1692989v1	PRJNA690107	SAMN17241946	USA: Anadarko; OK; Zodletone Spring	2021-02-24	GCA_016929895.1	Freshwater Sediment	34.99562 N 98.68895 W	d__Archaea;p__Candidatus Woesearchaeota;c__;o__;f__;g__;s__	freshwater lake
GB_GCA_016930055.1	94.32	4.34	General	1587715	88.5662	111	590224	32.924	1792688	d__Archaea;p__Thermoproteota;c__Bathyarchaeia;o__TCS64;f__TCS64;g__UBA8941;s__UBA8941 sp016930055	ASM1693005v1	PRJNA690107	SAMN17241939	USA: Anadarko; OK; Zodletone Spring	2021-02-24	GCA_016930055.1	Freshwater Sediment	34.99562 N 98.68895 W	d__Archaea;p__Candidatus Bathyarchaeota;c__;o__;f__;g__;s__	freshwater lake
GB_GCA_016930135.1	85.18	4.06	Specific	1666942	91.1311	125	1082573	59.1839	1829169	d__Archaea;p__Thermoplasmatota;c__Thermoplasmata;o__UBA10834;f__UBA10834;g__COMBO-56-21;s__COMBO-56-21 sp016930135	ASM1693013v1	PRJNA690107	SAMN17241936	USA: Anadarko; OK; Zodletone Spring	2021-02-24	GCA_016930135.1	Freshwater Sediment	34.99562 N 98.68895 W	d__Archaea;p__Candidatus Thermoplasmatota;c__;o__;f__;g__;s__	freshwater lake
GB_GCA_016930255.1	95.49	0.92	General	1953775	87.7012	87	1096646	49.2263	2227763	d__Archaea;p__Halobacteriota;c__Syntropharchaeia;o__Alkanophagales;f__Methanospirareceae;g__JACGMN01;s__JACGMN01 sp016930255	ASM1693025v1	PRJNA690107	SAMN17241925	USA: Anadarko; OK; Zodletone Spring	2021-02-24	GCA_016930255.1	Freshwater Sediment	34.99562 N 98.68895 W	d__Archaea;p__Euryarchaeota;c__Methanomicrobia;o__;f__;g__;s__	freshwater lake
GB_GCA_016930415.1	90.99	0.53	General	1171999	90.1238	22	646889	49.7441	1300433	d__Archaea;p__Nanoarchaeota;c__Nanoarchaeia;o__Woesearchaeales;f__SM23-78;g__SM23-78;s__SM23-78 sp016930415	ASM1693041v1	PRJNA690107	SAMN17241916	USA: Anadarko; OK; Zodletone Spring	2021-02-24	GCA_016930415.1	Freshwater Sediment	34.99562 N 98.68895 W	d__Archaea;p__Candidatus Woesearchaeota;c__;o__;f__;g__;s__	freshwater lake
GB_GCA_016930445.1	84.07	0.69	General	1147372	92.8105	120	604103	48.8656	1236253	d__Archaea;p__Methanobacteriota_B;c__Thermococci;o__Methanofastidiosales;f__NM3;g__JAFGGT01;s__JAFGGT01 sp016930445	ASM1693044v1	PRJNA690107	SAMN17241917	USA: Anadarko; OK; Zodletone Spring	2021-02-24	GCA_016930445.1	Freshwater Sediment	34.99562 N 98.68895 W	d__Archaea;p__Euryarchaeota;c__Candidatus Methanofastidiosa;o__;f__;g__;s__	freshwater lake
GB_GCA_016930515.1	94.07	5.3	General	3432247	85.8089	190	1402379	35.0606	3999874	d__Archaea;p__Asgardarchaeota;c__Lokiarchaeia;o__Sigynarchaeales;f__SOKP01;g__FT1-020;s__FT1-020 sp016930515	ASM1693051v1	PRJNA690107	SAMN17241912	USA: Anadarko; OK; Zodletone Spring	2021-02-24	GCA_016930515.1	Freshwater Sediment	34.99562 N 98.68895 W	d__Archaea;p__Candidatus Lokiarchaeota;c__;o__;f__;g__;s__	freshwater lake
GB_GCA_016930555.1	84.06	1.42	General	990184	86.6766	80	488997	42.8048	1142389	d__Archaea;p__Thermoproteota;c__Bathyarchaeia;o__Bathyarchaeales;f__Bathyarchaeaceae;g__Bathyarchaeum;s__Bathyarchaeum sp016930555	ASM1693055v1	PRJNA690107	SAMN17241910	USA: Anadarko; OK; Zodletone Spring	2021-02-24	GCA_016930555.1	Freshwater Sediment	34.99562 N 98.68895 W	d__Archaea;p__Candidatus Bathyarchaeota;c__Candidatus Bathyarchaeia;o__Candidatus Bathyarchaeales;f__Candidatus Bathyarchaeaceae;g__Candidatus Bathyarchaeum;s__	freshwater lake
GB_GCA_016930995.1	84.02	9.5	General	1983394	89.4486	166	938588	42.3292	2217355	d__Archaea;p__Thermoplasmatota;c__E2;o__DHVEG-1;f__DHVEG-1;g__SM1-50;s__SM1-50 sp016930995	ASM1693099v1	PRJNA690107	SAMN17241888	USA: Anadarko; OK; Zodletone Spring	2021-02-24	GCA_016930995.1	Freshwater Sediment	34.99562 N 98.68895 W	d__Archaea;p__Candidatus Thermoplasmatota;c__;o__;f__;g__;s__	freshwater lake
GB_GCA_016931175.1	96.55	0.11	General	836768	94.3668	26	330728	37.2979	886719	d__Archaea;p__Nanoarchaeota;c__Nanoarchaeia;o__Tiddalikarchaeales;f__Tiddalikarchaeaceae;g__CG07-land;s__CG07-land sp016931175	ASM1693117v1	PRJNA690107	SAMN17241879	USA: Anadarko; OK; Zodletone Spring	2021-02-24	GCA_016931175.1	Freshwater Sediment	34.99562 N 98.68895 W	d__Archaea;p__Nanoarchaeota;c__;o__;f__;g__;s__	freshwater lake
GB_GCA_016931255.1	93.23	0.04	General	867103	93.2992	9	435432	46.8519	929379	d__Archaea;p__Aenigmatarchaeota;c__Aenigmatarchaeia;o__QMZP01;f__JAFGSV01;g__JAFGFG01;s__JAFGFG01 sp016931255	ASM1693125v1	PRJNA690107	SAMN17241878	USA: Anadarko; OK; Zodletone Spring	2021-02-24	GCA_016931255.1	Freshwater Sediment	34.99562 N 98.68895 W	d__Archaea;p__Candidatus Aenigmarchaeota;c__;o__;f__;g__;s__	freshwater lake
GB_GCA_016931555.1	81.62	0.68	Specific	875839	91.925	128	392342	41.1788	952776	d__Archaea;p__Iainarchaeota;c__Iainarchaeia;o__Iainarchaeales;f__GCA-2688035;g__JAFGEM01;s__JAFGEM01 sp016931555	ASM1693155v1	PRJNA690107	SAMN17241858	USA: Anadarko; OK; Zodletone Spring	2021-02-24	GCA_016931555.1	Freshwater Sediment	34.99562 N 98.68895 W	d__Archaea;p__Candidatus Diapherotrites;c__;o__;f__;g__;s__	freshwater lake
GB_GCA_016931955.1	92.36	0.4	General	1459656	94.1397	46	726143	46.8322	1550521	d__Archaea;p__Altiarchaeota;c__Altiarchaeia;o__IMC4;f__QMZM01;g__JAFGDV01;s__JAFGDV01 sp016931955	ASM1693195v1	PRJNA690107	SAMN17241841	USA: Anadarko; OK; Zodletone Spring	2021-02-24	GCA_016931955.1	Freshwater Sediment	34.99562 N 98.68895 W	d__Archaea;p__Candidatus Altiarchaeota;c__;o__;f__;g__;s__	freshwater lake
GB_GCA_016932215.1	89	0.21	General	1051286	92.4	43	547061	48.0825	1137756	d__Archaea;p__Aenigmatarchaeota;c__Aenigmatarchaeia;o__QMZP01;f__QMZT01;g__JAFGDH01;s__JAFGDH01 sp016932215	ASM1693221v1	PRJNA690107	SAMN17241827	USA: Anadarko; OK; Zodletone Spring	2021-02-24	GCA_016932215.1	Freshwater Sediment	34.99562 N 98.68895 W	d__Archaea;p__Candidatus Aenigmarchaeota;c__;o__;f__;g__;s__	freshwater lake
GB_GCA_016932245.1	88.25	5.45	Specific	1486297	91.8413	161	657421	40.6234	1618332	d__Archaea;p__Thermoplasmatota;c__E2;o__DHVEG-1;f__DHVEG-1;g__JAFGDG01;s__JAFGDG01 sp016932245	ASM1693224v1	PRJNA690107	SAMN17241826	USA: Anadarko; OK; Zodletone Spring	2021-02-24	GCA_016932245.1	Freshwater Sediment	34.99562 N 98.68895 W	d__Archaea;p__Candidatus Thermoplasmatota;c__;o__;f__;g__;s__	freshwater lake
GB_GCA_016932315.1	90.87	0.23	General	1183952	88.4308	28	542711	40.5357	1338846	d__Archaea;p__Nanoarchaeota;c__Nanoarchaeia;o__Woesearchaeales;f__SM23-78;g__SM23-78;s__SM23-78 sp016932315	ASM1693231v1	PRJNA690107	SAMN17241823	USA: Anadarko; OK; Zodletone Spring	2021-02-24	GCA_016932315.1	Freshwater Sediment	34.99562 N 98.68895 W	d__Archaea;p__Candidatus Woesearchaeota;c__;o__;f__;g__;s__	freshwater lake
GB_GCA_016932355.1	84.74	0	Specific	976248	91.371	106	493287	46.1687	1068444	d__Archaea;p__Iainarchaeota;c__Iainarchaeia;o__Iainarchaeales;f__GCA-2688035;g__JAFGDB01;s__JAFGDB01 sp016932355	ASM1693235v1	PRJNA690107	SAMN17241821	USA: Anadarko; OK; Zodletone Spring	2021-02-24	GCA_016932355.1	Freshwater Sediment	34.99562 N 98.68895 W	d__Archaea;p__Candidatus Diapherotrites;c__;o__;f__;g__;s__	freshwater lake
GB_GCA_016932615.1	96.94	1.08	General	1161934	91.9471	29	590253	46.7084	1263699	d__Archaea;p__Aenigmatarchaeota;c__Aenigmatarchaeia;o__QMZS01;f__QMZS01;g__JAFGCN01;s__JAFGCN01 sp016932615	ASM1693261v1	PRJNA690107	SAMN17241807	USA: Anadarko; OK; Zodletone Spring	2021-02-24	GCA_016932615.1	Freshwater Sediment	34.99562 N 98.68895 W	d__Archaea;p__Candidatus Aenigmarchaeota;c__;o__;f__;g__;s__	freshwater lake
GB_GCA_016932675.1	94.06	0.02	Specific	1718482	86.4237	165	935985	47.0713	1988439	d__Archaea;p__Halobacteriota;c__Methanosarcinia;o__Methanosarcinales;f__Methanosarcinaceae;g__Methanolobus;s__Methanolobus sp016932675	ASM1693267v1	PRJNA690107	SAMN17241804	USA: Anadarko; OK; Zodletone Spring	2021-02-24	GCA_016932675.1	Freshwater Sediment	34.99562 N 98.68895 W	d__Archaea;p__Euryarchaeota;c__Methanomicrobia;o__Methanosarcinales;f__Methanosarcinaceae;g__;s__	freshwater lake
GB_GCA_016932735.1	90.59	0.29	General	1088974	92.5896	11	500189	42.5284	1176130	d__Archaea;p__Aenigmatarchaeota;c__Aenigmatarchaeia;o__QMZP01;f__QMZT01;g__JAADIF01;s__JAADIF01 sp016932735	ASM1693273v1	PRJNA690107	SAMN17241802	USA: Anadarko; OK; Zodletone Spring	2021-02-24	GCA_016932735.1	Freshwater Sediment	34.99562 N 98.68895 W	d__Archaea;p__Candidatus Aenigmarchaeota;c__;o__;f__;g__;s__	freshwater lake
GB_GCA_016932755.1	89.53	0.51	General	872272	94.0862	87	388483	41.9031	927099	d__Archaea;p__Nanoarchaeota;c__Nanoarchaeia;o__Woesearchaeales;f__JAGWAF01;g__JAFGCE01;s__JAFGCE01 sp016932755	ASM1693275v1	PRJNA690107	SAMN17241798	USA: Anadarko; OK; Zodletone Spring	2021-02-24	GCA_016932755.1	Freshwater Sediment	34.99562 N 98.68895 W	d__Archaea;p__Candidatus Woesearchaeota;c__;o__;f__;g__;s__	freshwater lake
GB_GCA_016932815.1	91.53	0.12	General	1147915	92.1122	25	656886	52.7105	1246214	d__Archaea;p__Micrarchaeota;c__Micrarchaeia;o__Anstonellales;f__Bilamarchaeaceae;g__CAIKOA01;s__CAIKOA01 sp016932815	ASM1693281v1	PRJNA690107	SAMN17241796	USA: Anadarko; OK; Zodletone Spring	2021-02-24	GCA_016932815.1	Freshwater Sediment	34.99562 N 98.68895 W	d__Archaea;p__Candidatus Micrarchaeota;c__;o__;f__;g__;s__	freshwater lake
GB_GCA_016932875.1	89.93	1.03	General	931712	93.1097	100	297437	29.7241	1000661	d__Archaea;p__Iainarchaeota;c__Iainarchaeia;o__Iainarchaeales;f__JAFGBZ01;g__JAFGBZ01;s__JAFGBZ01 sp016932875	ASM1693287v1	PRJNA690107	SAMN17241793	USA: Anadarko; OK; Zodletone Spring	2021-02-24	GCA_016932875.1	Freshwater Sediment	34.99562 N 98.68895 W	d__Archaea;p__Candidatus Diapherotrites;c__;o__;f__;g__;s__	freshwater lake
GB_GCA_016932935.1	81.9	4.69	General	4570416	89.5163	476	3098046	60.6784	5105683	d__Archaea;p__Asgardarchaeota;c__Lokiarchaeia;o__Sigynarchaeales;f__Sigynarchaeaceae;g__Sigynarchaeum;s__Sigynarchaeum sp016932935	ASM1693293v1	PRJNA690107	SAMN17241791	USA: Anadarko; OK; Zodletone Spring	2021-02-24	GCA_016932935.1	Freshwater Sediment	34.99562 N 98.68895 W	d__Archaea;p__Candidatus Lokiarchaeota;c__;o__;f__;g__;s__	freshwater lake
GB_GCA_016933055.1	91.19	3.29	General	3335124	88.6991	36	1328115	35.3218	3760042	d__Archaea;p__Asgardarchaeota;c__Lokiarchaeia;o__Sigynarchaeales;f__MK-D1;g__AMARA-1;s__AMARA-1 sp016933055	ASM1693305v1	PRJNA690107	SAMN17241786	USA: Anadarko; OK; Zodletone Spring	2021-02-24	GCA_016933055.1	Freshwater Sediment	34.99562 N 98.68895 W	d__Archaea;p__Candidatus Lokiarchaeota;c__;o__;f__;g__;s__	freshwater lake
GB_GCA_016933095.1	86.1	0	General	1110307	87.6864	85	616969	48.7251	1266225	d__Archaea;p__Nanoarchaeota;c__Nanoarchaeia;o__Woesearchaeales;f__SM23-78;g__SM23-78;s__SM23-78 sp016933095	ASM1693309v1	PRJNA690107	SAMN17241783	USA: Anadarko; OK; Zodletone Spring	2021-02-24	GCA_016933095.1	Freshwater Sediment	34.99562 N 98.68895 W	d__Archaea;p__Candidatus Woesearchaeota;c__;o__;f__;g__;s__	freshwater lake
GB_GCA_016933455.1	89.16	0.48	General	649906	93.6236	21	287548	41.4233	694169	d__Archaea;p__Aenigmatarchaeota;c__Aenigmatarchaeia;o__Aenigmatarchaeales;f__Aenigmatarchaeaceae;g__JAFGAZ01;s__JAFGAZ01 sp016933455	ASM1693345v1	PRJNA690107	SAMN17241767	USA: Anadarko; OK; Zodletone Spring	2021-02-24	GCA_016933455.1	Freshwater Sediment	34.99562 N 98.68895 W	d__Archaea;p__Candidatus Aenigmarchaeota;c__;o__;f__;g__;s__	freshwater lake
GB_GCA_016933575.1	85.52	6.93	General	3123806	90.1184	215	1467280	42.3294	3466336	d__Archaea;p__Asgardarchaeota;c__Thorarchaeia;o__Thorarchaeales;f__Thorarchaeaceae;g__MP8T-1;s__MP8T-1 sp016933575	ASM1693357v1	PRJNA690107	SAMN17241759	USA: Anadarko; OK; Zodletone Spring	2021-02-24	GCA_016933575.1	Freshwater Sediment	34.99562 N 98.68895 W	d__Archaea;p__Candidatus Thorarchaeota;c__;o__;f__;g__;s__	freshwater lake
GB_GCA_016934325.1	78.9	0.14	General	1119045	90.3862	35	669307	54.0605	1238070	d__Archaea;p__Aenigmatarchaeota;c__Aenigmatarchaeia;o__QMZP01;f__JAFGSV01;g__JAFGSV01;s__JAFGSV01 sp016934325	ASM1693432v1	PRJNA690107	SAMN17243389	USA: Anadarko; OK; Zodletone Spring	2021-02-24	GCA_016934325.1	Freshwater Sediment	34.99562 N 98.68895 W	d__Archaea;p__Candidatus Aenigmarchaeota;c__;o__;f__;g__;s__	freshwater lake
GB_GCA_016934355.1	85.39	8.61	General	2416092	89.7557	230	1548327	57.519	2691853	d__Archaea;p__Thermoproteota;c__Bathyarchaeia;o__TCS64;f__TCS64;g__RBG-16-57-9;s__RBG-16-57-9 sp016934355	ASM1693435v1	PRJNA690107	SAMN17243394	USA: Anadarko; OK; Zodletone Spring	2021-02-24	GCA_016934355.1	Freshwater Sediment	34.99562 N 98.68895 W	d__Archaea;p__Candidatus Bathyarchaeota;c__;o__;f__;g__;s__	freshwater lake
GB_GCA_016934775.1	88.76	1.67	Specific	1259509	92.3391	204	546587	40.0722	1364004	d__Archaea;p__Nanoarchaeota;c__Nanoarchaeia;o__Woesearchaeales;f__GW2011-AR15;g__JAFGSP01;s__JAFGSP01 sp016934775	ASM1693477v1	PRJNA690107	SAMN17243383	USA: Anadarko; OK; Zodletone Spring	2021-02-24	GCA_016934775.1	Freshwater Sediment	34.99562 N 98.68895 W	d__Archaea;p__Candidatus Woesearchaeota;c__;o__;f__;g__;s__	freshwater lake
GB_GCA_016935095.1	95.45	1.66	Specific	1620756	91.3903	82	596590	33.6402	1773445	d__Archaea;p__Nanoarchaeota;c__Nanoarchaeia;o__Woesearchaeales;f__GW2011-AR15;g__JAFGRO01;s__JAFGRO01 sp016935095	ASM1693509v1	PRJNA690107	SAMN17243356	USA: Anadarko; OK; Zodletone Spring	2021-02-24	GCA_016935095.1	Freshwater Sediment	34.99562 N 98.68895 W	d__Archaea;p__Candidatus Woesearchaeota;c__;o__;f__;g__;s__	freshwater lake
GB_GCA_016935125.1	93	1.1	General	1071960	85.2655	102	537119	42.7233	1257203	d__Archaea;p__Nanoarchaeota;c__Nanoarchaeia;o__Woesearchaeales;f__DSVV01;g__JAFGRM01;s__JAFGRM01 sp016935125	ASM1693512v1	PRJNA690107	SAMN17243354	USA: Anadarko; OK; Zodletone Spring	2021-02-24	GCA_016935125.1	Freshwater Sediment	34.99562 N 98.68895 W	d__Archaea;p__Candidatus Woesearchaeota;c__;o__;f__;g__;s__	freshwater lake
GB_GCA_016935155.1	89.93	0.12	General	711068	92.2187	59	283402	36.7545	771067	d__Archaea;p__Nanoarchaeota;c__Nanoarchaeia;o__Woesearchaeales;f__UBA10107;g__UBA10107;s__UBA10107 sp016935155	ASM1693515v1	PRJNA690107	SAMN17243358	USA: Anadarko; OK; Zodletone Spring	2021-02-24	GCA_016935155.1	Freshwater Sediment	34.99562 N 98.68895 W	d__Archaea;p__Candidatus Woesearchaeota;c__;o__;f__;g__;s__	freshwater lake
GB_GCA_016935175.1	93.57	0.21	General	1090440	89.0949	35	547926	44.7685	1223909	d__Archaea;p__Nanoarchaeota;c__Nanoarchaeia;o__Woesearchaeales;f__SM23-78;g__SM23-78;s__SM23-78 sp016935175	ASM1693517v1	PRJNA690107	SAMN17243352	USA: Anadarko; OK; Zodletone Spring	2021-02-24	GCA_016935175.1	Freshwater Sediment	34.99562 N 98.68895 W	d__Archaea;p__Candidatus Woesearchaeota;c__;o__;f__;g__;s__	freshwater lake
GB_GCA_016935265.1	87.87	0.04	General	778211	94.059	82	388476	46.9534	827365	d__Archaea;p__Nanoarchaeota;c__Nanoarchaeia;o__Woesearchaeales;f__UBA10216;g__JAFGRH01;s__JAFGRH01 sp016935265	ASM1693526v1	PRJNA690107	SAMN17243349	USA: Anadarko; OK; Zodletone Spring	2021-02-24	GCA_016935265.1	Freshwater Sediment	34.99562 N 98.68895 W	d__Archaea;p__Candidatus Woesearchaeota;c__;o__;f__;g__;s__	freshwater lake
GB_GCA_016935455.1	86.89	0	General	793968	93.9443	86	334206	39.5441	845148	d__Archaea;p__Micrarchaeota;c__Micrarchaeia;o__Anstonellales;f__Bilamarchaeaceae;g__JAFGQX01;s__JAFGQX01 sp016935455	ASM1693545v1	PRJNA690107	SAMN17243339	USA: Anadarko; OK; Zodletone Spring	2021-02-24	GCA_016935455.1	Freshwater Sediment	34.99562 N 98.68895 W	d__Archaea;p__Candidatus Micrarchaeota;c__;o__;f__;g__;s__	freshwater lake
GB_GCA_016935475.1	75.57	1	Specific	1571781	87.1659	191	800598	44.3986	1803207	d__Archaea;p__Halobacteriota;c__Methanosarcinia;o__Methanosarcinales;f__Methanosarcinaceae;g__JAFGQV01;s__JAFGQV01 sp016935475	ASM1693547v1	PRJNA690107	SAMN17243337	USA: Anadarko; OK; Zodletone Spring	2021-02-24	GCA_016935475.1	Freshwater Sediment	34.99562 N 98.68895 W	d__Archaea;p__Euryarchaeota;c__Methanomicrobia;o__Methanosarcinales;f__Methanosarcinaceae;g__;s__	freshwater lake
GB_GCA_016935655.1	73.41	4.81	General	1316440	93.5261	144	713288	50.6753	1407565	d__Archaea;p__Altiarchaeota;c__Altiarchaeia;o__JAFGQM01;f__JAFGQM01;g__JAFGQM01;s__JAFGQM01 sp016935655	ASM1693565v1	PRJNA690107	SAMN17243328	USA: Anadarko; OK; Zodletone Spring	2021-02-24	GCA_016935655.1	Freshwater Sediment	34.99562 N 98.68895 W	d__Archaea;p__Candidatus Altiarchaeota;c__;o__;f__;g__;s__	freshwater lake
GB_GCA_016935985.1	92.48	0.93	General	1285398	91.9213	10	864113	61.7944	1398368	d__Archaea;p__Nanoarchaeota;c__Nanoarchaeia;o__Woesearchaeales;f__JAFGPW01;g__JAFGPW01;s__JAFGPW01 sp016935985	ASM1693598v1	PRJNA690107	SAMN17243312	USA: Anadarko; OK; Zodletone Spring	2021-02-24	GCA_016935985.1	Freshwater Sediment	34.99562 N 98.68895 W	d__Archaea;p__Candidatus Woesearchaeota;c__;o__;f__;g__;s__	freshwater lake
GB_GCA_016936135.1	85.95	0.75	General	1521498	88.7668	153	585179	34.1403	1714040	d__Archaea;p__Thermoplasmatota;c__E2;o__DHVEG-1;f__DHVEG-1;g__JAFGPP01;s__JAFGPP01 sp016936135	ASM1693613v1	PRJNA690107	SAMN17243305	USA: Anadarko; OK; Zodletone Spring	2021-02-24	GCA_016936135.1	Freshwater Sediment	34.99562 N 98.68895 W	d__Archaea;p__Candidatus Thermoplasmatota;c__;o__;f__;g__;s__	freshwater lake
GB_GCA_016939415.1	85.08	0.21	General	785149	93.5678	56	465044	55.4202	839123	d__Archaea;p__B1Sed10-29;c__B1Sed10-29;o__WALL01;f__WALL01;g__JAFGGZ01;s__JAFGGZ01 sp016939415	ASM1693941v1	PRJNA690107	SAMN17241923	USA: Anadarko; OK; Zodletone Spring	2021-02-24	GCA_016939415.1	Freshwater Sediment	34.99562 N 98.68895 W	d__Archaea;p__Candidatus Diapherotrites;c__;o__;f__;g__;s__	freshwater lake
GB_GCA_017885605.1	91.13	0.93	General	2112580	88.1486	137	1003445	41.8988	2396611	d__Archaea;p__Thermoplasmatota;c__E2;o__DHVEG-1;f__DHVEG-1;g__SM1-50;s__SM1-50 sp017885605	ASM1788560v1	PRJNA667178	SAMN17914704	Sweden: near Abisko	2021-04-08	GCA_017885605.1	freshwater lake sediment	68.358418 N 19.045650 E	d__Archaea;p__Euryarchaeota;c__;o__;f__;g__;s__	freshwater lake
GB_GCA_017885655.1	94.2	2.99	General	2258070	89.0442	91	1500672	59.1881	2535897	d__Archaea;p__Thermoplasmatota;c__Thermoplasmata;o__RBG-16-68-12;f__JAFNFQ01;g__JAFNFQ01;s__JAFNFQ01 sp017885655	ASM1788565v1	PRJNA667178	SAMN17914701	Sweden: near Abisko	2021-04-08	GCA_017885655.1	freshwater lake sediment	68.358418 N 19.045650 E	d__Archaea;p__Euryarchaeota;c__;o__;f__;g__;s__	freshwater lake
GB_GCA_019058495.1	94.43	5.85	General	2411434	83.6763	312	1333921	46.3	2881860	d__Archaea;p__Asgardarchaeota;c__Njordarchaeia;o__Njordarchaeales;f__Njordarchaeaceae;g__Njordarchaeum;s__Njordarchaeum sp019058495	ASM1905849v1	PRJNA678545	SAMN19664018	Australia: Lake Cootharaba; Sunshine Coast	2021-06-29	GCA_019058495.1	Freshwater water sediment	26.28 S 152.99 E	d__Archaea;p__;c__;o__;f__;g__;s__	freshwater lake
GB_GCA_019058575.1	77.88	3.47	General	2367955	81.783	534	1318495	45.7172	2895412	d__Archaea;p__Asgardarchaeota;c__Njordarchaeia;o__Njordarchaeales;f__Njordarchaeaceae;g__Njordarchaeum;s__Njordarchaeum sp019058495	ASM1905857v1	PRJNA678545	SAMN19664017	Australia: Lake Cootharaba; Sunshine Coast	2021-06-29	GCA_019058575.1	Freshwater lake sediment	26.28 S 152.99 E	d__Archaea;p__;c__;o__;f__;g__;s__	freshwater lake
GB_GCA_019351055.1	99.74	0.15	Specific	2260639	83.3984	4	1064596	39.2746	2710650	d__Archaea;p__Methanobacteriota;c__Methanobacteria;o__Methanobacteriales;f__Methanobacteriaceae;g__Methanobacterium;s__Methanobacterium subterraneum	ASM1935105v1	PRJNA733324	SAMN19375714	China:Yantai	2021-07-26	GCA_019351055.1	sediment	37.33 N 120.38 E	d__Archaea;p__Euryarchaeota;c__Methanobacteria;o__Methanobacteriales;f__Methanobacteriaceae;g__Methanobacterium;s__	freshwater lake
GB_GCA_024256225.1	88.1	17.83	General	1849657	89.2186	247	804615	38.8108	2073175	d__Archaea;p__Thermoproteota;c__Nitrososphaeria;o__Nitrososphaerales;f__JACAEJ01;g__JACAEJ01;s__JACAEJ01 sp024256265	ASM2425622v1	PRJNA648665	SAMN15658090	Indonesia: Lake Toba; South Sulawesi	2022-07-13	GCA_024256225.1	freshwater sediment	2.7726 S 121.4938 E	d__Archaea;p__;c__;o__;f__;g__;s__	freshwater lake
GB_GCA_024256265.1	98.24	28.12	General	2177499	88.8679	141	948109	38.6941	2450266	d__Archaea;p__Thermoproteota;c__Nitrososphaeria;o__Nitrososphaerales;f__JACAEJ01;g__JACAEJ01;s__JACAEJ01 sp024256265	ASM2425626v1	PRJNA648665	SAMN15658091	Indonesia: Lake Toba; South Sulawesi	2022-07-13	GCA_024256265.1	freshwater sediment	2.7726 S 121.4938 E	d__Archaea;p__;c__;o__;f__;g__;s__	freshwater lake
GB_GCA_024256305.1	89.45	35.11	General	2063694	89.0245	548	894176	38.5733	2318119	d__Archaea;p__Thermoproteota;c__Nitrososphaeria;o__Nitrososphaerales;f__JACAEJ01;g__JACAEJ01;s__JACAEJ01 sp024256265	ASM2425630v1	PRJNA648665	SAMN15658088	Indonesia: Lake Toba; South Sulawesi	2022-07-13	GCA_024256305.1	freshwater sediment	2.7726 S 121.4938 E	d__Archaea;p__;c__;o__;f__;g__;s__	freshwater lake
GB_GCA_024256345.1	85.41	35.94	General	2269094	89.0159	570	990046	38.8392	2549088	d__Archaea;p__Thermoproteota;c__Nitrososphaeria;o__Nitrososphaerales;f__JACAEJ01;g__JACAEJ01;s__JACAEJ01 sp024256265	ASM2425634v1	PRJNA648665	SAMN15658089	Indonesia: Lake Toba; South Sulawesi	2022-07-13	GCA_024256345.1	freshwater sediment	2.7726 S 121.4938 E	d__Archaea;p__;c__;o__;f__;g__;s__	freshwater lake
GB_GCA_026014735.1	99.28	1.69	General	2560046	87.8593	11	1444232	49.5669	2913801	d__Archaea;p__Thermoproteota;c__Bathyarchaeia;o__Bathyarchaeales;f__UBA233;g__Termiticorpusculum;s__Termiticorpusculum sp026014735	ASM2601473v1	PRJNA869847	SAMN30328168	China: Poyang Lake	2022-11-06	GCA_026014735.1	enrichment culture inoculated from lake sediment with lignin	none	d__Archaea;p__Candidatus Bathyarchaeota;c__;o__;f__;g__;s__	freshwater lake
GB_GCA_026014745.1	97.52	2.27	General	2380134	87.9879	3	1264160	46.733	2705070	d__Archaea;p__Thermoproteota;c__Bathyarchaeia;o__Bathyarchaeales;f__UBA233;g__Termiticorpusculum;s__Termiticorpusculum sp026014745	ASM2601474v1	PRJNA869847	SAMN30328167	China: Poyang Lake	2022-11-06	GCA_026014745.1	enrichment culture inoculated from lake sediment with lignin	none	d__Archaea;p__Candidatus Bathyarchaeota;c__;o__;f__;g__;s__	freshwater lake
GB_GCA_026394265.1	73.03	5.32	General	1857583	88.8091	70	1215162	58.0956	2091659	d__Archaea;p__Thermoproteota;c__Bathyarchaeia;o__TCS64;f__TCS64;g__UBA8941;s__UBA8941 sp026394265	ASM2639426v1	PRJNA852163	SAMN30025933	France: Besse-et-Saint-Anastaise; Lac Pavin	2022-11-24	GCA_026394265.1	lake sediment	45.4990 N 2.8869 E	d__Archaea;p__Candidatus Bathyarchaeota;c__;o__;f__;g__;s__	freshwater lake
GB_GCA_026394315.1	90.65	1.51	General	1629198	86.3771	380	891585	47.2702	1886145	d__Archaea;p__Thermoproteota;c__Bathyarchaeia;o__40CM-2-53-6;f__RBG-13-38-9;g__JAPKYM01;s__JAPKYM01 sp026394315	ASM2639431v1	PRJNA852163	SAMN30025931	France: Besse-et-Saint-Anastaise; Lac Pavin	2022-11-24	GCA_026394315.1	lake sediment	45.4990 N 2.8869 E	d__Archaea;p__Candidatus Bathyarchaeota;c__;o__;f__;g__;s__	freshwater lake
GB_GCA_026394355.1	83.21	0.2	General	1549016	89.277	99	744967	42.9359	1735067	d__Archaea;p__Thermoplasmatota;c__E2;o__DHVEG-1;f__DHVEG-1;g__SM1-50;s__SM1-50 sp002506745	ASM2639435v1	PRJNA852163	SAMN30025927	France: Besse-et-Saint-Anastaise; Lac Pavin	2022-11-24	GCA_026394355.1	lake sediment	45.4990 N 2.8869 E	d__Archaea;p__Euryarchaeota;c__;o__;f__;g__;s__	freshwater lake
GB_GCA_026394375.1	99.84	1.34	Specific	1552607	89.625	31	1018163	58.774	1732336	d__Archaea;p__Thermoplasmatota;c__Thermoplasmata;o__Methanomassiliicoccales;f__UBA472;g__JAJRAL01;s__JAJRAL01 sp026394375	ASM2639437v1	PRJNA852163	SAMN30025928	France: Besse-et-Saint-Anastaise; Lac Pavin	2022-11-24	GCA_026394375.1	lake sediment	45.4990 N 2.8869 E	d__Archaea;p__Candidatus Thermoplasmatota;c__Thermoplasmata;o__Methanomassiliicoccales;f__;g__;s__	freshwater lake
GB_GCA_026394395.1	99.85	0.38	Specific	1495662	90.9896	6	952594	57.9517	1643772	d__Archaea;p__Thermoplasmatota;c__Thermoplasmata;o__Methanomassiliicoccales;f__UBA472;g__UBA472;s__UBA472 sp026394395	ASM2639439v1	PRJNA852163	SAMN30025929	France: Besse-et-Saint-Anastaise; Lac Pavin	2022-11-24	GCA_026394395.1	lake sediment	45.4990 N 2.8869 E	d__Archaea;p__Candidatus Thermoplasmatota;c__Thermoplasmata;o__Methanomassiliicoccales;f__;g__;s__	freshwater lake
GB_GCA_026394435.1	87.66	3.46	General	1523798	88.3632	219	712849	41.3373	1724471	d__Archaea;p__Thermoplasmatota;c__E2;o__DHVEG-1;f__DHVEG-1;g__SM1-50;s__SM1-50 sp026394435	ASM2639443v1	PRJNA852163	SAMN30025925	France: Besse-et-Saint-Anastaise; Lac Pavin	2022-11-24	GCA_026394435.1	lake sediment	45.4990 N 2.8869 E	d__Archaea;p__Euryarchaeota;c__;o__;f__;g__;s__	freshwater lake
GB_GCA_026394475.1	84.47	0	Specific	1647691	85.9699	137	1040303	54.2806	1916591	d__Archaea;p__Halobacteriota;c__Methanosarcinia;o__Methanotrichales;f__Methanotrichaceae;g__Methanothrix;s__Methanothrix sp026394475	ASM2639447v1	PRJNA852163	SAMN30025922	France: Besse-et-Saint-Anastaise; Lac Pavin	2022-11-24	GCA_026394475.1	lake sediment	45.4990 N 2.8869 E	d__Archaea;p__Euryarchaeota;c__Methanomicrobia;o__Methanotrichales;f__Methanotrichaceae;g__Methanothrix;s__	freshwater lake
GB_GCA_026394495.1	92.99	0.86	General	1969271	88.6714	141	872514	39.2871	2220865	d__Archaea;p__Thermoplasmatota;c__E2;o__DHVEG-1;f__DHVEG-1;g__CAIYYQ01;s__CAIYYQ01 sp026394495	ASM2639449v1	PRJNA852163	SAMN30025923	France: Besse-et-Saint-Anastaise; Lac Pavin	2022-11-24	GCA_026394495.1	lake sediment	45.4990 N 2.8869 E	d__Archaea;p__Euryarchaeota;c__;o__;f__;g__;s__	freshwater lake
GB_GCA_026394505.1	77.91	1.65	Specific	1991418	86.1357	311	1201101	51.9526	2311955	d__Archaea;p__Halobacteriota;c__Methanosarcinia;o__Methanotrichales;f__Methanotrichaceae;g__Methanothrix;s__Methanothrix sp026394505	ASM2639450v1	PRJNA852163	SAMN30025921	France: Besse-et-Saint-Anastaise; Lac Pavin	2022-11-24	GCA_026394505.1	lake sediment	45.4990 N 2.8869 E	d__Archaea;p__Euryarchaeota;c__Methanomicrobia;o__Methanotrichales;f__Methanotrichaceae;g__Methanothrix;s__	freshwater lake
GB_GCA_026394565.1	79.48	0.83	Specific	2018434	87.9682	124	1186876	51.7269	2294503	d__Archaea;p__Halobacteriota;c__Methanosarcinia;o__Methanotrichales;f__Methanotrichaceae;g__Methanothrix;s__Methanothrix sp026394565	ASM2639456v1	PRJNA852163	SAMN30025919	France: Besse-et-Saint-Anastaise; Lac Pavin	2022-11-24	GCA_026394565.1	lake sediment	45.4990 N 2.8869 E	d__Archaea;p__Euryarchaeota;c__Methanomicrobia;o__Methanotrichales;f__Methanotrichaceae;g__Methanothrix;s__	freshwater lake
GB_GCA_026394595.1	83.53	1.94	Specific	1385000	87.6088	121	820340	51.891	1580891	d__Archaea;p__Halobacteriota;c__Methanomicrobia;o__Methanomicrobiales;f__Methanospirillaceae;g__MVRE01;s__MVRE01 sp026394595	ASM2639459v1	PRJNA852163	SAMN30025916	France: Besse-et-Saint-Anastaise; Lac Pavin	2022-11-24	GCA_026394595.1	lake sediment	45.4990 N 2.8869 E	d__Archaea;p__Euryarchaeota;c__Methanomicrobia;o__Methanomicrobiales;f__Methanoregulaceae;g__Methanoregula;s__	freshwater lake
GB_GCA_026394605.1	91.67	0.17	Specific	1436557	88.5569	60	857752	52.8763	1622185	d__Archaea;p__Halobacteriota;c__Methanomicrobia;o__Methanomicrobiales;f__Methanospirillaceae;g__MVRE01;s__MVRE01 sp026394605	ASM2639460v1	PRJNA852163	SAMN30025917	France: Besse-et-Saint-Anastaise; Lac Pavin	2022-11-24	GCA_026394605.1	lake sediment	45.4990 N 2.8869 E	d__Archaea;p__Euryarchaeota;c__Methanomicrobia;o__Methanomicrobiales;f__Methanoregulaceae;g__Methanoregula;s__	freshwater lake
GB_GCA_026394695.1	74.65	2.44	Specific	1515741	85.6068	229	875448	49.444	1770585	d__Archaea;p__Halobacteriota;c__Methanomicrobia;o__Methanomicrobiales;f__Methanospirillaceae;g__Methanoregula;s__Methanoregula sp026394695	ASM2639469v1	PRJNA852163	SAMN30025912	France: Besse-et-Saint-Anastaise; Lac Pavin	2022-11-24	GCA_026394695.1	lake sediment	45.4990 N 2.8869 E	d__Archaea;p__Euryarchaeota;c__Methanomicrobia;o__Methanomicrobiales;f__Methanoregulaceae;g__Methanoregula;s__	freshwater lake
GB_GCA_026394745.1	74.25	0.32	General	1013339	93.986	207	561029	52.0348	1078181	d__Archaea;p__Altiarchaeota;c__Altiarchaeia;o__IMC4;f__SCGC-AAA252-I15;g__JAPKXP01;s__JAPKXP01 sp026394745	ASM2639474v1	PRJNA852163	SAMN30025908	France: Besse-et-Saint-Anastaise; Lac Pavin	2022-11-24	GCA_026394745.1	lake sediment	45.4990 N 2.8869 E	d__Archaea;p__Candidatus Altiarchaeota;c__;o__;f__;g__;s__	freshwater lake
GB_GCA_026394765.1	78.77	0	Specific	1568886	85.5519	107	997295	54.3829	1833841	d__Archaea;p__Halobacteriota;c__Methanomicrobia;o__Methanomicrobiales;f__Methanospirillaceae;g__JAPKXQ01;s__JAPKXQ01 sp026394765	ASM2639476v1	PRJNA852163	SAMN30025909	France: Besse-et-Saint-Anastaise; Lac Pavin	2022-11-24	GCA_026394765.1	lake sediment	45.4990 N 2.8869 E	d__Archaea;p__Euryarchaeota;c__Methanomicrobia;o__Methanomicrobiales;f__;g__;s__	freshwater lake
GB_GCA_026394935.1	90.53	2.72	General	944281	91.507	147	430116	41.6815	1031922	d__Archaea;p__Nanoarchaeota;c__Nanoarchaeia;o__Woesearchaeales;f__ARS49;g__CABMGU01;s__CABMGU01 sp026394935	ASM2639493v1	PRJNA852163	SAMN30026638	France: Besse-et-Saint-Anastaise; Lac Pavin	2022-11-24	GCA_026394935.1	lake sediment	45.4990 N 2.8869 E	d__Archaea;p__Candidatus Woesearchaeota;c__;o__;f__;g__;s__	freshwater lake
GB_GCA_026394965.1	98.62	0.68	General	949193	89.1249	127	437456	41.0751	1065014	d__Archaea;p__Nanoarchaeota;c__Nanoarchaeia;o__Woesearchaeales;f__0-14-0-80-44-23;g__0-14-0-80-44-23;s__0-14-0-80-44-23 sp026394965	ASM2639496v1	PRJNA852163	SAMN30026637	France: Besse-et-Saint-Anastaise; Lac Pavin	2022-11-24	GCA_026394965.1	lake sediment	45.4990 N 2.8869 E	d__Archaea;p__Candidatus Woesearchaeota;c__;o__;f__;g__;s__	freshwater lake
GB_GCA_026394995.1	61.11	0.46	Specific	478848	92.7818	63	138495	26.8349	516101	d__Archaea;p__Nanoarchaeota;c__Nanoarchaeia;o__SCGC-AAA011-G17;f__JAPLZO01;g__JAPLZO01;s__JAPLZO01 sp026394995	ASM2639499v1	PRJNA852163	SAMN30026635	France: Besse-et-Saint-Anastaise; Lac Pavin	2022-11-24	GCA_026394995.1	lake sediment	45.4990 N 2.8869 E	d__Archaea;p__Candidatus Woesearchaeota;c__;o__;f__;g__;s__	freshwater lake
GB_GCA_026395775.1	80.01	1.81	General	805883	86.0072	145	311560	33.251	936995	d__Archaea;p__Nanoarchaeota;c__Nanoarchaeia;o__Pacearchaeales;f__GW2011-AR1;g__JAPLYA01;s__JAPLYA01 sp026395775	ASM2639577v1	PRJNA852163	SAMN30026595	France: Besse-et-Saint-Anastaise; Lac Pavin	2022-11-24	GCA_026395775.1	lake sediment	45.4990 N 2.8869 E	d__Archaea;p__;c__;o__;f__;g__;s__	freshwater lake
GB_GCA_026395795.1	87.54	0.18	General	851095	88.9446	44	317396	33.1698	956882	d__Archaea;p__Nanoarchaeota;c__Nanoarchaeia;o__Pacearchaeales;f__UBA284;g__JAPLYB01;s__JAPLYB01 sp026395795	ASM2639579v1	PRJNA852163	SAMN30026596	France: Besse-et-Saint-Anastaise; Lac Pavin	2022-11-24	GCA_026395795.1	lake sediment	45.4990 N 2.8869 E	d__Archaea;p__;c__;o__;f__;g__;s__	freshwater lake
GB_GCA_026395815.1	85.53	1.5	General	648138	92.0509	17	224901	31.9413	704108	d__Archaea;p__Nanoarchaeota;c__Nanoarchaeia;o__Pacearchaeales;f__GW2011-AR1;g__RBG-13-33-26;s__RBG-13-33-26 sp026395815	ASM2639581v1	PRJNA852163	SAMN30026594	France: Besse-et-Saint-Anastaise; Lac Pavin	2022-11-24	GCA_026395815.1	lake sediment	45.4990 N 2.8869 E	d__Archaea;p__;c__;o__;f__;g__;s__	freshwater lake
GB_GCA_026395855.1	85.54	0.68	General	505790	89.9859	66	194449	34.5947	562077	d__Archaea;p__Nanoarchaeota;c__Nanoarchaeia;o__Pacearchaeales;f__GW2011-AR1;g__ASMP01;s__ASMP01 sp026395855	ASM2639585v1	PRJNA852163	SAMN30026592	France: Besse-et-Saint-Anastaise; Lac Pavin	2022-11-24	GCA_026395855.1	lake sediment	45.4990 N 2.8869 E	d__Archaea;p__;c__;o__;f__;g__;s__	freshwater lake
GB_GCA_026396285.1	91.35	0.73	General	937983	91.3926	56	591054	57.5895	1026323	d__Archaea;p__Micrarchaeota;c__Micrarchaeia;o__Norongarragalinales;f__JAPLXB01;g__JAPLXB01;s__JAPLXB01 sp026396285	ASM2639628v1	PRJNA852163	SAMN30026570	France: Besse-et-Saint-Anastaise; Lac Pavin	2022-11-24	GCA_026396285.1	lake sediment	45.4990 N 2.8869 E	d__Archaea;p__Candidatus Micrarchaeota;c__;o__;f__;g__;s__	freshwater lake
GB_GCA_026396375.1	77.97	0.91	General	896635	92.5933	124	444592	45.9159	968358	d__Archaea;p__Micrarchaeota;c__Micrarchaeia;o__Anstonellales;f__J096;g__JAPLWW01;s__JAPLWW01 sp026396375	ASM2639637v1	PRJNA852163	SAMN30026565	France: Besse-et-Saint-Anastaise; Lac Pavin	2022-11-24	GCA_026396375.1	lake sediment	45.4990 N 2.8869 E	d__Archaea;p__Candidatus Micrarchaeota;c__;o__;f__;g__;s__	freshwater lake
GB_GCA_026396385.1	96.93	1.79	General	945218	93.1074	54	471334	46.4281	1015191	d__Archaea;p__Micrarchaeota;c__Micrarchaeia;o__Fermentimicrarchaeales;f__Fermentimicrarchaeaceae;g__Fermentimicrarchaeum;s__Fermentimicrarchaeum sp026396385	ASM2639638v1	PRJNA852163	SAMN30026564	France: Besse-et-Saint-Anastaise; Lac Pavin	2022-11-24	GCA_026396385.1	lake sediment	45.4990 N 2.8869 E	d__Archaea;p__Candidatus Micrarchaeota;c__;o__;f__;g__;s__	freshwater lake
GB_GCA_026396425.1	87.38	0.56	General	1063002	89.2373	155	643742	54.0468	1191208	d__Archaea;p__Micrarchaeota;c__Micrarchaeia;o__JAKAKT01;f__JAKAKT01;g__JAPLWU01;s__JAPLWU01 sp026396425	ASM2639642v1	PRJNA852163	SAMN30026563	France: Besse-et-Saint-Anastaise; Lac Pavin	2022-11-24	GCA_026396425.1	lake sediment	45.4990 N 2.8869 E	d__Archaea;p__Candidatus Micrarchaeota;c__;o__;f__;g__;s__	freshwater lake
GB_GCA_026396455.1	91.62	0.52	General	741124	93.4834	64	379152	47.8252	792787	d__Archaea;p__Micrarchaeota;c__Micrarchaeia;o__Fermentimicrarchaeales;f__Fermentimicrarchaeaceae;g__Fermentimicrarchaeum;s__Fermentimicrarchaeum sp026396455	ASM2639645v1	PRJNA852163	SAMN30026562	France: Besse-et-Saint-Anastaise; Lac Pavin	2022-11-24	GCA_026396455.1	lake sediment	45.4990 N 2.8869 E	d__Archaea;p__Candidatus Micrarchaeota;c__;o__;f__;g__;s__	freshwater lake
GB_GCA_026396975.1	72	0.5	General	786822	89.1239	168	448331	50.7828	882841	d__Archaea;p__Iainarchaeota;c__Iainarchaeia;o__Iainarchaeales;f__GCA-2688035;g__JAPLVT01;s__JAPLVT01 sp026396975	ASM2639697v1	PRJNA852163	SAMN30026536	France: Besse-et-Saint-Anastaise; Lac Pavin	2022-11-24	GCA_026396975.1	lake sediment	45.4990 N 2.8869 E	d__Archaea;p__Candidatus Diapherotrites;c__;o__;f__;g__;s__	freshwater lake
GB_GCA_026396995.1	92.77	0.69	Specific	1242557	92.2489	83	651063	48.3373	1346962	d__Archaea;p__Iainarchaeota;c__Iainarchaeia;o__Iainarchaeales;f__DTGL01;g__JAPLVS01;s__JAPLVS01 sp026396995	ASM2639699v1	PRJNA852163	SAMN30026535	France: Besse-et-Saint-Anastaise; Lac Pavin	2022-11-24	GCA_026396995.1	lake sediment	45.4990 N 2.8869 E	d__Archaea;p__Candidatus Diapherotrites;c__;o__;f__;g__;s__	freshwater lake
GB_GCA_026397015.1	85.16	0.01	General	803025	89.3612	6	381435	42.4464	898628	d__Archaea;p__Iainarchaeota;c__Iainarchaeia;o__Iainarchaeales;f__JAAZKV01;g__JAPLVR01;s__JAPLVR01 sp026397015	ASM2639701v1	PRJNA852163	SAMN30026534	France: Besse-et-Saint-Anastaise; Lac Pavin	2022-11-24	GCA_026397015.1	lake sediment	45.4990 N 2.8869 E	d__Archaea;p__Candidatus Diapherotrites;c__;o__;f__;g__;s__	freshwater lake
GB_GCA_026397315.1	91.29	0.43	General	963117	91.7363	7	520914	49.6167	1049876	d__Archaea;p__Aenigmatarchaeota;c__Aenigmatarchaeia;o__QMZP01;f__QMZT01;g__CS3-C152;s__CS3-C152 sp026397315	ASM2639731v1	PRJNA852163	SAMN30026519	France: Besse-et-Saint-Anastaise; Lac Pavin	2022-11-24	GCA_026397315.1	lake sediment	45.4990 N 2.8869 E	d__Archaea;p__Candidatus Aenigmarchaeota;c__;o__;f__;g__;s__	freshwater lake
GB_GCA_026397335.1	92.47	0.8	General	938217	89.6632	59	489155	46.7474	1046379	d__Archaea;p__Aenigmatarchaeota;c__Aenigmatarchaeia;o__QMZP01;f__QMZP01;g__JAPLVB01;s__JAPLVB01 sp026397335	ASM2639733v1	PRJNA852163	SAMN30026518	France: Besse-et-Saint-Anastaise; Lac Pavin	2022-11-24	GCA_026397335.1	lake sediment	45.4990 N 2.8869 E	d__Archaea;p__Candidatus Aenigmarchaeota;c__;o__;f__;g__;s__	freshwater lake
GB_GCA_026397355.1	91.87	0.94	General	980130	89.1889	101	421733	38.3764	1098937	d__Archaea;p__Aenigmatarchaeota;c__Aenigmatarchaeia;o__GW2011-AR5;f__GW2011-AR5;g__CAIKBN01;s__CAIKBN01 sp903825675	ASM2639735v1	PRJNA852163	SAMN30026517	France: Besse-et-Saint-Anastaise; Lac Pavin	2022-11-24	GCA_026397355.1	lake sediment	45.4990 N 2.8869 E	d__Archaea;p__Candidatus Aenigmarchaeota;c__;o__;f__;g__;s__	freshwater lake
GB_GCA_026397375.1	83.29	0.27	General	726110	89.7319	84	343396	42.4365	809199	d__Archaea;p__Aenigmatarchaeota;c__Aenigmatarchaeia;o__GW2011-AR5;f__GW2011-AR5;g__JACPVU01;s__JACPVU01 sp026397375	ASM2639737v1	PRJNA852163	SAMN30026516	France: Besse-et-Saint-Anastaise; Lac Pavin	2022-11-24	GCA_026397375.1	lake sediment	45.4990 N 2.8869 E	d__Archaea;p__Candidatus Aenigmarchaeota;c__;o__;f__;g__;s__	freshwater lake
GB_GCA_026397385.1	77.75	0.15	General	605630	89.6977	59	388540	57.5453	675190	d__Archaea;p__Aenigmatarchaeota;c__Aenigmatarchaeia;o__CG10238-14;f__SCSR01;g__JAPLUY01;s__JAPLUY01 sp026397385	ASM2639738v1	PRJNA852163	SAMN30026515	France: Besse-et-Saint-Anastaise; Lac Pavin	2022-11-24	GCA_026397385.1	lake sediment	45.4990 N 2.8869 E	d__Archaea;p__Candidatus Aenigmarchaeota;c__;o__;f__;g__;s__	freshwater lake
GB_GCA_026397455.1	72.43	0.2	General	859853	91.2276	191	327161	34.7107	942536	d__Archaea;p__Aenigmatarchaeota;c__Aenigmatarchaeia;o__CG10238-14;f__CG10238-14;g__JASEGC01;s__JASEGC01 sp026397455	ASM2639745v1	PRJNA852163	SAMN30026514	France: Besse-et-Saint-Anastaise; Lac Pavin	2022-11-24	GCA_026397455.1	lake sediment	45.4990 N 2.8869 E	d__Archaea;p__Candidatus Aenigmarchaeota;c__;o__;f__;g__;s__	freshwater lake
GB_GCA_026552835.1	65.28	6.16	Specific	1764224	90.3797	136	853992	43.7493	1952013	d__Archaea;p__Halobacteriota;c__Methanosarcinia;o__Methanosarcinales;f__Methanoperedenaceae;g__Methanoperedens;s__Methanoperedens sp026552835	ASM2655283v1	PRJNA850006	SAMN31357812	USA: California; Lake County	2022-11-30	GCA_026552835.1	sediments of a seasonal vernal pool	38.41 N 122.31 W	d__Archaea;p__Euryarchaeota;c__Methanomicrobia;o__Methanosarcinales;f__Candidatus Methanoperedenaceae;g__Candidatus Methanoperedens;s__	freshwater lake
GB_GCA_027460425.1	98.06	1.4	General	1934790	89.9982	175	952240	44.2941	2149810	d__Archaea;p__Halobacteriota;c__Methanosarcinia;o__Methanosarcinales;f__Methanoperedenaceae;g__Methanoperedens;s__Methanoperedens sp027460525	ASM2746042v1	PRJNA866293	SAMN30160165	USA: California; Lake County	2022-12-27	GCA_027460425.1	sediments of a seasonal vernal pool	38.41 N 122.31 W	d__Archaea;p__Euryarchaeota;c__Methanomicrobia;o__Methanosarcinales;f__Candidatus Methanoperedenaceae;g__Candidatus Methanoperedens;s__	freshwater lake
GB_GCA_027460495.1	99.93	1.79	Specific	2556513	87.4946	63	1278320	43.7495	2921908	d__Archaea;p__Halobacteriota;c__Methanosarcinia;o__Methanosarcinales;f__Methanoperedenaceae;g__Methanoperedens;s__Methanoperedens sp027460535	ASM2746049v1	PRJNA866293	SAMN30160162	USA: California; Lake County	2022-12-27	GCA_027460495.1	sediments of a seasonal vernal pool	38.41 N 122.31 W	d__Archaea;p__Euryarchaeota;c__Methanomicrobia;o__Methanosarcinales;f__Candidatus Methanoperedenaceae;g__Candidatus Methanoperedens;s__	freshwater lake
GB_GCA_027460525.1	99.47	0.9	Specific	2186988	89.6545	37	1077567	44.1743	2439352	d__Archaea;p__Halobacteriota;c__Methanosarcinia;o__Methanosarcinales;f__Methanoperedenaceae;g__Methanoperedens;s__Methanoperedens sp027460525	ASM2746052v1	PRJNA866293	SAMN30160161	USA: California; Lake County	2022-12-27	GCA_027460525.1	sediments of a seasonal vernal pool	38.41 N 122.31 W	d__Archaea;p__Euryarchaeota;c__Methanomicrobia;o__Methanosarcinales;f__Candidatus Methanoperedenaceae;g__Candidatus Methanoperedens;s__	freshwater lake
GB_GCA_027460535.1	99.84	0.69	Specific	2539548	87.5177	37	1267550	43.6822	2901755	d__Archaea;p__Halobacteriota;c__Methanosarcinia;o__Methanosarcinales;f__Methanoperedenaceae;g__Methanoperedens;s__Methanoperedens sp027460535	ASM2746053v1	PRJNA866293	SAMN30160160	USA: California; Lake County	2022-12-27	GCA_027460535.1	sediments of a seasonal vernal pool	38.41 N 122.31 W	d__Archaea;p__Euryarchaeota;c__Methanomicrobia;o__Methanosarcinales;f__Candidatus Methanoperedenaceae;g__Candidatus Methanoperedens;s__	freshwater lake
GB_GCA_027460585.1	84.12	4.08	Specific	2168987	87.6827	153	1019124	41.1987	2473677	d__Archaea;p__Halobacteriota;c__Methanosarcinia;o__Methanosarcinales;f__Methanoperedenaceae;g__Methanoperedens;s__Methanoperedens sp027460585	ASM2746058v1	PRJNA866293	SAMN30160158	USA: California; Lake County	2022-12-27	GCA_027460585.1	sediments of a seasonal vernal pool	38.41 N 122.31 W	d__Archaea;p__Euryarchaeota;c__Methanomicrobia;o__Methanosarcinales;f__Candidatus Methanoperedenaceae;g__Candidatus Methanoperedens;s__	freshwater lake
GB_GCA_027460605.1	84.09	3.85	Specific	1900888	89.1379	288	924458	43.3517	2132525	d__Archaea;p__Halobacteriota;c__Methanosarcinia;o__Methanosarcinales;f__Methanoperedenaceae;g__Methanoperedens;s__Methanoperedens sp027460605	ASM2746060v1	PRJNA866293	SAMN30160156	USA: California; Lake County	2022-12-27	GCA_027460605.1	sediments of a seasonal vernal pool	38.41 N 122.31 W	d__Archaea;p__Euryarchaeota;c__Methanomicrobia;o__Methanosarcinales;f__Candidatus Methanoperedenaceae;g__Candidatus Methanoperedens;s__	freshwater lake
GB_GCA_027460615.1	81.89	5.19	General	2127701	88.96	208	1047326	43.7891	2391749	d__Archaea;p__Halobacteriota;c__Methanosarcinia;o__Methanosarcinales;f__Methanoperedenaceae;g__Methanoperedens;s__Methanoperedens sp027460615	ASM2746061v1	PRJNA866293	SAMN30160157	USA: California; Lake County	2022-12-27	GCA_027460615.1	sediments of a seasonal vernal pool	38.41 N 122.31 W	d__Archaea;p__Euryarchaeota;c__Methanomicrobia;o__Methanosarcinales;f__Candidatus Methanoperedenaceae;g__Candidatus Methanoperedens;s__	freshwater lake
GB_GCA_030919125.1	94.98	0.2	Specific	1567979	80.4474	1	1068298	54.8106	1949073	d__Archaea;p__Halobacteriota;c__Methanomicrobia;o__Methanomicrobiales;f__Methanospirillaceae;g__Methanoregula;s__Methanoregula sp030919125	ASM3091912v1	PRJNA672820	SAMN33331049	Albania: Lake Skadar	2023-08-28	GCA_030919125.1	single cell of protist host amplifed by MDA; originally isolated from freshwater hypoxic sediments	42.045532 N 19.489403 E	d__Archaea;p__Euryarchaeota;c__Methanomicrobia;o__Methanomicrobiales;f__Methanoregulaceae;g__Methanoregula;s__	freshwater lake
GB_GCA_903825675.1	78.13	0.42	General	805447	89.9789	178	348142	38.892	895151	d__Archaea;p__Aenigmatarchaeota;c__Aenigmatarchaeia;o__GW2011-AR5;f__GW2011-AR5;g__CAIKBN01;s__CAIKBN01 sp903825675	freshwater MAG --- AlinenSediments_bin-3679	PRJEB38681	SAMEA6956616	none	2020-07-16	GCA_903825675.1	freshwater sediment	none	d__Archaea;p__;c__;o__;f__;g__;s__	freshwater lake
GB_GCA_903825685.1	98.07	10.18	General	1224281	93.3735	165	523975	39.9626	1311165	d__Archaea;p__Nanoarchaeota;c__Nanoarchaeia;o__Woesearchaeales;f__CAIVOO01;g__CAIVOO01;s__CAIVOO01 sp903907555	freshwater MAG --- AlinenSediments_bin-3986	PRJEB38681	SAMEA6956625	none	2020-07-17	GCA_903825685.1	freshwater sediment	none	d__Archaea;p__;c__;o__;f__;g__;s__	freshwater lake
GB_GCA_903828955.1	95.55	1.01	General	1126440	92.0377	35	615753	50.3111	1223890	d__Archaea;p__Micrarchaeota;c__Micrarchaeia;o__Anstonellales;f__Bilamarchaeaceae;g__CAIKOA01;s__CAIKOA01 sp903828955	freshwater MAG --- AlinenSediments_bin-4478	PRJEB38681	SAMEA6956633	none	2020-07-17	GCA_903828955.1	freshwater sediment	none	d__Archaea;p__Candidatus Micrarchaeota;c__;o__;f__;g__;s__	freshwater lake
GB_GCA_903828975.1	97.82	2.29	Specific	2141065	82.9098	186	1280644	49.5912	2582402	d__Archaea;p__Halobacteriota;c__Methanomicrobia;o__Methanomicrobiales;f__Methanospirillaceae;g__CAIKOD01;s__CAIKOD01 sp903828975	freshwater MAG --- AlinenSediments_bin-0030	PRJEB38681	SAMEA6956550	none	2020-07-18	GCA_903828975.1	freshwater sediment	none	d__Archaea;p__Euryarchaeota;c__Methanomicrobia;o__Methanomicrobiales;f__;g__;s__	freshwater lake
GB_GCA_903829135.1	89.37	1.46	General	1070653	92.4153	184	586764	50.6475	1158524	d__Archaea;p__Micrarchaeota;c__Micrarchaeia;o__Anstonellales;f__Bilamarchaeaceae;g__CAIKOA01;s__CAIKOA01 sp903828955	freshwater MAG --- AlinenSedimentsD2_bin-1592	PRJEB38681	SAMEA6956959	none	2020-07-17	GCA_903829135.1	freshwater sediment	none	d__Archaea;p__Candidatus Micrarchaeota;c__;o__;f__;g__;s__	freshwater lake
GB_GCA_903830965.1	100	5.64	General	1408314	93.2309	151	860761	56.9827	1510566	d__Archaea;p__Micrarchaeota;c__Micrarchaeia;o__Fermentimicrarchaeales;f__Fermentimicrarchaeaceae;g__CAISET01;s__CAISET01 sp903884505	freshwater MAG --- AlinenSedimentsCore3_bin-0332	PRJEB38681	SAMEA6953546	none	2020-07-17	GCA_903830965.1	freshwater sediment	none	d__Archaea;p__Candidatus Micrarchaeota;c__;o__;f__;g__;s__	freshwater lake
GB_GCA_903832155.1	81.89	0.05	General	912339	90.1756	145	555381	54.8939	1011736	d__Archaea;p__Micrarchaeota;c__Micrarchaeia;o__Norongarragalinales;f__CAINOH01;g__CAINOH01;s__CAINOH01 sp903851445	freshwater MAG --- AlinenSedimentsD0_bin-0301	PRJEB38681	SAMEA6956741	none	2020-07-16	GCA_903832155.1	freshwater sediment	none	d__Archaea;p__Candidatus Micrarchaeota;c__;o__;f__;g__;s__	freshwater lake
GB_GCA_903832205.1	81.83	0.49	General	1028527	92.5135	70	562149	50.5639	1111759	d__Archaea;p__Micrarchaeota;c__Micrarchaeia;o__CAILAH01;f__CAILAH01;g__CAILAH01;s__CAILAH01 sp903832205	freshwater MAG --- AlinenSediments_bin-3077	PRJEB38681	SAMEA6956604	none	2020-07-17	GCA_903832205.1	freshwater sediment	none	d__Archaea;p__Candidatus Micrarchaeota;c__;o__;f__;g__;s__	freshwater lake
GB_GCA_903835325.1	90.11	2.99	General	1452586	91.1072	246	849021	53.2512	1594370	d__Archaea;p__Micrarchaeota;c__Micrarchaeia;o__Anstonellales;f__Bilamarchaeaceae;g__Bilamarchaeum;s__Bilamarchaeum sp903835325	freshwater MAG --- AlinenSediments_bin-0775	PRJEB38681	SAMEA6956561	none	2020-07-17	GCA_903835325.1	freshwater sediment	none	d__Archaea;p__Candidatus Micrarchaeota;c__;o__;f__;g__;s__	freshwater lake
GB_GCA_903835385.1	88.78	3.67	General	1172738	91.0545	68	730845	56.7447	1287952	d__Archaea;p__Micrarchaeota;c__Micrarchaeia;o__Anstonellales;f__Bilamarchaeaceae;g__CAILMQ01;s__CAILMQ01 sp903835385	freshwater MAG --- AlinenSediments_bin-0946	PRJEB38681	SAMEA6956566	none	2020-07-17	GCA_903835385.1	freshwater sediment	none	d__Archaea;p__Candidatus Micrarchaeota;c__;o__;f__;g__;s__	freshwater lake
GB_GCA_903835465.1	97.26	2.84	General	1372078	93.2221	158	838951	57.0002	1471838	d__Archaea;p__Micrarchaeota;c__Micrarchaeia;o__Fermentimicrarchaeales;f__Fermentimicrarchaeaceae;g__CAISET01;s__CAISET01 sp903884505	freshwater MAG --- AlinenSedimentsD2_bin-1073	PRJEB38681	SAMEA6956946	none	2020-07-17	GCA_903835465.1	freshwater sediment	none	d__Archaea;p__Candidatus Micrarchaeota;c__;o__;f__;g__;s__	freshwater lake
GB_GCA_903837985.1	86.97	3.27	Specific	2217543	84.0804	296	1321958	50.1234	2637408	d__Archaea;p__Halobacteriota;c__Methanomicrobia;o__Methanomicrobiales;f__Methanospirillaceae;g__CAIKOD01;s__CAIKOD01 sp903819595	freshwater MAG --- AlinenSediments_bin-4920	PRJEB38681	SAMEA6956644	none	2020-07-18	GCA_903837985.1	freshwater sediment	none	d__Archaea;p__Euryarchaeota;c__Methanomicrobia;o__Methanomicrobiales;f__;g__;s__	freshwater lake
GB_GCA_903840245.1	95.9	1.98	Specific	2732912	84.5509	386	1604319	49.6345	3232267	d__Archaea;p__Halobacteriota;c__Methanosarcinia;o__Methanotrichales;f__Methanotrichaceae;g__Methanothrix;s__Methanothrix sp903871465	freshwater MAG --- AlinenSedimentsD0_bin-0038	PRJEB38681	SAMEA6956739	none	2020-07-19	GCA_903840245.1	freshwater sediment	none	d__Archaea;p__Euryarchaeota;c__Methanomicrobia;o__Methanosarcinales;f__;g__;s__	freshwater lake
GB_GCA_903842985.1	92.65	1.64	General	819334	93.2198	60	364270	41.4449	878927	d__Archaea;p__Nanoarchaeota;c__Nanoarchaeia;o__Woesearchaeales;f__CAIVOO01;g__CAIMOB01;s__CAIMOB01 sp903842985	freshwater MAG --- AlinenSediments_bin-2373	PRJEB38681	SAMEA6956592	none	2020-07-16	GCA_903842985.1	freshwater sediment	none	d__Archaea;p__;c__;o__;f__;g__;s__	freshwater lake
GB_GCA_903851445.1	81.26	0.88	General	993611	90.7857	25	597534	54.5963	1094458	d__Archaea;p__Micrarchaeota;c__Micrarchaeia;o__Norongarragalinales;f__CAINOH01;g__CAINOH01;s__CAINOH01 sp903851445	freshwater MAG --- AlinenSediments_bin-2061	PRJEB38681	SAMEA6956588	none	2020-07-17	GCA_903851445.1	freshwater sediment	none	d__Archaea;p__Candidatus Micrarchaeota;c__;o__;f__;g__;s__	freshwater lake
GB_GCA_903852605.1	91.89	3.09	Specific	2951967	88.5739	849	1367306	41.0261	3332772	d__Archaea;p__Halobacteriota;c__Methanomicrobia;o__Methanomicrobiales;f__Methanospirillaceae;g__CAIYHQ01;s__CAIYHQ01 sp903926075	freshwater MAG --- AM-sed-core2-D0_bin-0183	PRJEB38681	SAMEA6948513	none	2020-07-19	GCA_903852605.1	freshwater sediment	none	d__Archaea;p__Euryarchaeota;c__Methanomicrobia;o__Methanomicrobiales;f__;g__;s__	freshwater lake
GB_GCA_903857235.1	76.37	1.59	General	619640	93.5948	160	279971	42.2888	662045	d__Archaea;p__Nanoarchaeota;c__Nanoarchaeia;o__UBA10117;f__UBA10117;g__CAIPHS01;s__CAIPHS01 sp903864915	freshwater MAG --- AM-sed-core2-D2_bin-196	PRJEB38681	SAMEA6950102	none	2020-07-16	GCA_903857235.1	freshwater sediment	none	d__Archaea;p__Candidatus Woesearchaeota;c__;o__;f__;g__;s__	freshwater lake
GB_GCA_903858605.1	82.63	0.28	General	887881	90.2669	173	539389	54.8372	983618	d__Archaea;p__Micrarchaeota;c__Micrarchaeia;o__Norongarragalinales;f__CAINOH01;g__CAINOH01;s__CAINOH01 sp903851445	freshwater MAG --- AlinenSedimentsCore1_bin-1495	PRJEB38681	SAMEA6955025	none	2020-07-16	GCA_903858605.1	freshwater sediment	none	d__Archaea;p__Candidatus Micrarchaeota;c__;o__;f__;g__;s__	freshwater lake
GB_GCA_903864915.1	82.65	0.45	General	608883	93.5606	13	276636	42.5077	650790	d__Archaea;p__Nanoarchaeota;c__Nanoarchaeia;o__UBA10117;f__UBA10117;g__CAIPHS01;s__CAIPHS01 sp903864915	freshwater MAG --- AlinenSediments_bin-1632	PRJEB38681	SAMEA6956578	none	2020-07-16	GCA_903864915.1	freshwater sediment	none	d__Archaea;p__Candidatus Woesearchaeota;c__;o__;f__;g__;s__	freshwater lake
GB_GCA_903868225.1	90.46	2.48	General	1291527	93.4744	119	789797	57.1617	1381690	d__Archaea;p__Micrarchaeota;c__Micrarchaeia;o__Fermentimicrarchaeales;f__Fermentimicrarchaeaceae;g__CAISET01;s__CAISET01 sp903884505	freshwater MAG --- AlinenSedimentsCore2_bin-1174	PRJEB38681	SAMEA6952060	none	2020-07-17	GCA_903868225.1	freshwater sediment	none	d__Archaea;p__Candidatus Micrarchaeota;c__;o__;f__;g__;s__	freshwater lake
GB_GCA_903870485.1	98.32	0.12	Specific	2802514	89.1526	161	1281936	40.7805	3143502	d__Archaea;p__Halobacteriota;c__Methanomicrobia;o__Methanomicrobiales;f__Methanospirillaceae;g__CAIYHQ01;s__CAIYHQ01 sp903926075	freshwater MAG --- AlinenSedimentsD0_bin-0966	PRJEB38681	SAMEA6956751	none	2020-07-19	GCA_903870485.1	freshwater sediment	none	d__Archaea;p__Euryarchaeota;c__Methanomicrobia;o__Methanomicrobiales;f__;g__;s__	freshwater lake
GB_GCA_903873955.1	89.36	2.03	General	1127448	91.3877	154	535387	43.3969	1233698	d__Archaea;p__Nanoarchaeota;c__Nanoarchaeia;o__Pacearchaeales;f__GW2011-AR1;g__CAIQQL01;s__CAIQQL01 sp903873955	freshwater MAG --- AlinenSediments_bin-4957	PRJEB38681	SAMEA6956649	none	2020-07-17	GCA_903873955.1	freshwater sediment	none	d__Archaea;p__;c__;o__;f__;g__;s__	freshwater lake
GB_GCA_903877165.1	91.63	0.19	General	1764643	89.2385	57	1066750	53.9459	1977445	d__Archaea;p__Thermoplasmatota;c__E2;o__DHVEG-1;f__DHVEG-1;g__CAIRCU01;s__CAIRCU01 sp903877165	freshwater MAG --- AlinenSediments_bin-5223	PRJEB38681	SAMEA6956652	none	2020-07-18	GCA_903877165.1	freshwater sediment	none	d__Archaea;p__Euryarchaeota;c__;o__;f__;g__;s__	freshwater lake
GB_GCA_903877225.1	69.92	0.13	General	671029	90.7481	142	290663	39.3085	739441	d__Archaea;p__Aenigmatarchaeota;c__Aenigmatarchaeia;o__GW2011-AR5;f__GW2011-AR5;g__CAIKBN01;s__CAIKBN01 sp903825675	freshwater MAG --- AlinenSedimentsD2_bin-0422	PRJEB38681	SAMEA6956932	none	2020-07-16	GCA_903877225.1	freshwater sediment	none	d__Archaea;p__;c__;o__;f__;g__;s__	freshwater lake
GB_GCA_903878405.1	86.86	0.24	General	664576	94.4212	34	298359	42.3901	703842	d__Archaea;p__Nanoarchaeota;c__Nanoarchaeia;o__UBA10117;f__UBA10117;g__CAIPHS01;s__CAIPHS01 sp903864915	freshwater MAG --- AlinenSedimentsD2_bin-0706	PRJEB38681	SAMEA6956939	none	2020-07-16	GCA_903878405.1	freshwater sediment	none	d__Archaea;p__Candidatus Woesearchaeota;c__;o__;f__;g__;s__	freshwater lake
GB_GCA_903883995.1	92.95	0.99	General	1061311	92.2916	158	581403	50.5588	1149954	d__Archaea;p__Micrarchaeota;c__Micrarchaeia;o__Anstonellales;f__Bilamarchaeaceae;g__CAIKOA01;s__CAIKOA01 sp903828955	freshwater MAG --- AlinenSedimentsCore3_bin-0903	PRJEB38681	SAMEA6953554	none	2020-07-17	GCA_903883995.1	freshwater sediment	none	d__Archaea;p__Candidatus Micrarchaeota;c__;o__;f__;g__;s__	freshwater lake
GB_GCA_903884355.1	95.22	6.06	General	1145104	91.7664	145	537535	43.077	1247847	d__Archaea;p__Nanoarchaeota;c__Nanoarchaeia;o__Woesearchaeales;f__CAIVOO01;g__CAIVED01;s__CAIVED01 sp903904885	freshwater MAG --- AlinenSedimentsD1_bin-0197	PRJEB38681	SAMEA6954583	none	2020-07-17	GCA_903884355.1	freshwater sediment	none	d__Archaea;p__;c__;o__;f__;g__;s__	freshwater lake
GB_GCA_903884505.1	100	1.87	General	1405556	93.1653	37	856371	56.7633	1508669	d__Archaea;p__Micrarchaeota;c__Micrarchaeia;o__Fermentimicrarchaeales;f__Fermentimicrarchaeaceae;g__CAISET01;s__CAISET01 sp903884505	freshwater MAG --- AlinenSediments_bin-3476	PRJEB38681	SAMEA6956612	none	2020-07-17	GCA_903884505.1	freshwater sediment	none	d__Archaea;p__Candidatus Micrarchaeota;c__;o__;f__;g__;s__	freshwater lake
GB_GCA_903891505.1	88.6	0.66	General	905352	87.4819	101	370849	35.8342	1034902	d__Archaea;p__Nanoarchaeota;c__Nanoarchaeia;o__Woesearchaeales;f__21-14-0-10-32-9;g__21-14-0-10-32-9;s__21-14-0-10-32-9 sp903891505	freshwater MAG --- AlinenSediments_bin-1271	PRJEB38681	SAMEA6956572	none	2020-07-17	GCA_903891505.1	freshwater sediment	none	d__Archaea;p__Candidatus Woesearchaeota;c__;o__;f__;g__;s__	freshwater lake
GB_GCA_903892325.1	98.91	5.97	General	1242716	94.2221	142	530554	40.2263	1318922	d__Archaea;p__Nanoarchaeota;c__Nanoarchaeia;o__Woesearchaeales;f__CAIVOO01;g__CAIVOO01;s__CAIVOO01 sp903907555	freshwater MAG --- AlinenSedimentsCore3_bin-1246	PRJEB38681	SAMEA6953561	none	2020-07-17	GCA_903892325.1	freshwater sediment	none	d__Archaea;p__;c__;o__;f__;g__;s__	freshwater lake
GB_GCA_903893865.1	78.47	0.09	General	910589	90.2735	102	537075	53.2443	1008700	d__Archaea;p__Micrarchaeota;c__Micrarchaeia;o__Norongarragalinales;f__CAITNU01;g__CAITNU01;s__CAITNU01 sp903893865	freshwater MAG --- AlinenSediments_bin-0467	PRJEB38681	SAMEA6956557	none	2020-07-16	GCA_903893865.1	freshwater sediment	none	d__Archaea;p__Candidatus Micrarchaeota;c__;o__;f__;g__;s__	freshwater lake
GB_GCA_903899805.1	88.17	0.49	General	1028590	92.5117	145	561782	50.5269	1111848	d__Archaea;p__Micrarchaeota;c__Micrarchaeia;o__Anstonellales;f__Bilamarchaeaceae;g__CAIKOA01;s__CAIKOA01 sp903828955	freshwater MAG --- AlinenSedimentsCore2_bin-0885	PRJEB38681	SAMEA6952058	none	2020-07-17	GCA_903899805.1	freshwater sediment	none	d__Archaea;p__Candidatus Micrarchaeota;c__;o__;f__;g__;s__	freshwater lake
GB_GCA_903900025.1	90.44	3.48	Specific	1528342	87.5492	103	940066	53.8506	1745694	d__Archaea;p__Halobacteriota;c__Methanomicrobia;o__Methanomicrobiales;f__Methanospirillaceae;g__MVRE01;s__MVRE01 sp903900025	freshwater MAG --- AlinenSediments_bin-3414	PRJEB38681	SAMEA6956611	none	2020-07-17	GCA_903900025.1	freshwater sediment	none	d__Archaea;p__Euryarchaeota;c__Methanomicrobia;o__Methanomicrobiales;f__;g__;s__	freshwater lake
GB_GCA_903903815.1	97.17	3.36	General	1197210	92.967	208	735175	57.0886	1287779	d__Archaea;p__Micrarchaeota;c__Micrarchaeia;o__Fermentimicrarchaeales;f__Fermentimicrarchaeaceae;g__CAISET01;s__CAISET01 sp903884505	freshwater MAG --- AlinenSedimentsCore1_bin-1657	PRJEB38681	SAMEA6955028	none	2020-07-17	GCA_903903815.1	freshwater sediment	none	d__Archaea;p__Candidatus Micrarchaeota;c__;o__;f__;g__;s__	freshwater lake
GB_GCA_903904885.1	98.73	2.18	General	1209744	92.3321	44	556712	42.4903	1310209	d__Archaea;p__Nanoarchaeota;c__Nanoarchaeia;o__Woesearchaeales;f__CAIVOO01;g__CAIVED01;s__CAIVED01 sp903904885	freshwater MAG --- AlinenSediments_bin-0934	PRJEB38681	SAMEA6956565	none	2020-07-17	GCA_903904885.1	freshwater sediment	none	d__Archaea;p__;c__;o__;f__;g__;s__	freshwater lake
GB_GCA_903907105.1	76.97	0.31	General	1368571	90.2843	334	845576	55.7824	1515846	d__Archaea;p__Thermoplasmatota;c__E2;o__DHVEG-1;f__DHVEG-1;g__CAIRCU01;s__CAIRCU01 sp903877165	freshwater MAG --- AlinenSedimentsD1_bin-1616	PRJEB38681	SAMEA6954610	none	2020-07-17	GCA_903907105.1	freshwater sediment	none	d__Archaea;p__Euryarchaeota;c__;o__;f__;g__;s__	freshwater lake
GB_GCA_903907555.1	98.17	3.46	General	1093069	93.012	159	471342	40.1077	1175191	d__Archaea;p__Nanoarchaeota;c__Nanoarchaeia;o__Woesearchaeales;f__CAIVOO01;g__CAIVOO01;s__CAIVOO01 sp903907555	freshwater MAG --- AM-sed-core3-D1_bin-502	PRJEB38681	SAMEA6945939	none	2020-07-17	GCA_903907555.1	freshwater sediment	none	d__Archaea;p__;c__;o__;f__;g__;s__	freshwater lake
GB_GCA_903908335.1	98.3	3.74	Specific	2643563	84.4703	269	1567875	50.0986	3129578	d__Archaea;p__Halobacteriota;c__Methanosarcinia;o__Methanotrichales;f__Methanotrichaceae;g__Methanothrix;s__Methanothrix sp903871465	freshwater MAG --- AM-sed-core1-D0_bin-647	PRJEB38681	SAMEA6946252	none	2020-07-19	GCA_903908335.1	freshwater sediment	none	d__Archaea;p__Euryarchaeota;c__Methanomicrobia;o__Methanosarcinales;f__;g__;s__	freshwater lake
GB_GCA_903914545.1	100	0.71	General	1377435	93.3115	35	840644	56.9477	1476169	d__Archaea;p__Micrarchaeota;c__Micrarchaeia;o__Fermentimicrarchaeales;f__Fermentimicrarchaeaceae;g__CAISET01;s__CAISET01 sp903884505	freshwater MAG --- AlinenSedimentsD1_bin-1253	PRJEB38681	SAMEA6954600	none	2020-07-17	GCA_903914545.1	freshwater sediment	none	d__Archaea;p__Candidatus Micrarchaeota;c__;o__;f__;g__;s__	freshwater lake
GB_GCA_903914655.1	81.85	1.57	Specific	1859835	84.531	243	1110006	50.4507	2200180	d__Archaea;p__Halobacteriota;c__Methanomicrobia;o__Methanomicrobiales;f__Methanospirillaceae;g__CAIKOD01;s__CAIKOD01 sp903819595	freshwater MAG --- AlinenSedimentsD0_bin-1585	PRJEB38681	SAMEA6956760	none	2020-07-18	GCA_903914655.1	freshwater sediment	none	d__Archaea;p__Euryarchaeota;c__Methanomicrobia;o__Methanomicrobiales;f__;g__;s__	freshwater lake
GB_GCA_903915225.1	97.34	1.3	General	1566778	92.4455	116	771884	45.5439	1694812	d__Archaea;p__Nanoarchaeota;c__Nanoarchaeia;o__Woesearchaeales;f__B29-G15;g__B29-G15;s__B29-G15 sp903915225	freshwater MAG --- AlinenSediments_bin-3794	PRJEB38681	SAMEA6956618	none	2020-07-17	GCA_903915225.1	freshwater sediment	none	d__Archaea;p__Candidatus Woesearchaeota;c__;o__;f__;g__;s__	freshwater lake
GB_GCA_903916535.1	84.84	2.3	General	1034670	90.9525	292	649340	57.0801	1137594	d__Archaea;p__Micrarchaeota;c__Micrarchaeia;o__Anstonellales;f__Bilamarchaeaceae;g__CAILMQ01;s__CAILMQ01 sp903835385	freshwater MAG --- AlinenSedimentsCore3_bin-0779	PRJEB38681	SAMEA6953550	none	2020-07-17	GCA_903916535.1	freshwater sediment	none	d__Archaea;p__Candidatus Micrarchaeota;c__;o__;f__;g__;s__	freshwater lake
GB_GCA_903920925.1	86.98	1.1	General	841090	93.4965	197	499407	55.5146	899595	d__Archaea;p__Micrarchaeota;c__Micrarchaeia;o__Anstonellales;f__Bilamarchaeaceae;g__CAIXOA01;s__CAIXOA01 sp903920925	freshwater MAG --- AlinenSediments_bin-2471	PRJEB38681	SAMEA6956594	none	2020-07-16	GCA_903920925.1	freshwater sediment	none	d__Archaea;p__Candidatus Micrarchaeota;c__;o__;f__;g__;s__	freshwater lake
GB_GCA_903921825.1	88.75	1.05	General	1182186	94.8339	138	729346	58.5075	1246586	d__Archaea;p__Micrarchaeota;c__Micrarchaeia;o__Fermentimicrarchaeales;f__Fermentimicrarchaeaceae;g__CAIXRF01;s__CAIXRF01 sp903921825	freshwater MAG --- AlinenSediments_bin-2344	PRJEB38681	SAMEA6956591	none	2020-07-17	GCA_903921825.1	freshwater sediment	none	d__Archaea;p__Candidatus Micrarchaeota;c__;o__;f__;g__;s__	freshwater lake
GB_GCA_903921935.1	99.71	5.76	Specific	2791190	84.388	477	1648083	49.8277	3307566	d__Archaea;p__Halobacteriota;c__Methanosarcinia;o__Methanotrichales;f__Methanotrichaceae;g__Methanothrix;s__Methanothrix sp903871465	freshwater MAG --- AM-sed-core3-D0_bin-054	PRJEB38681	SAMEA6948837	none	2020-07-19	GCA_903921935.1	freshwater sediment	none	d__Archaea;p__Euryarchaeota;c__Methanomicrobia;o__Methanosarcinales;f__;g__;s__	freshwater lake
GB_GCA_903922105.1	84.84	0.84	General	1025917	92.5633	177	560870	50.6045	1108341	d__Archaea;p__Micrarchaeota;c__Micrarchaeia;o__Anstonellales;f__Bilamarchaeaceae;g__CAIKOA01;s__CAIKOA01 sp903828955	freshwater MAG --- AlinenSedimentsD1_bin-0755	PRJEB38681	SAMEA6954594	none	2020-07-17	GCA_903922105.1	freshwater sediment	none	d__Archaea;p__Candidatus Micrarchaeota;c__;o__;f__;g__;s__	freshwater lake
GB_GCA_903926075.1	96.85	0.19	Specific	2809494	89.3438	134	1281684	40.7584	3144587	d__Archaea;p__Halobacteriota;c__Methanomicrobia;o__Methanomicrobiales;f__Methanospirillaceae;g__CAIYHQ01;s__CAIYHQ01 sp903926075	freshwater MAG --- AlinenSediments_bin-4035	PRJEB38681	SAMEA6956626	none	2020-07-19	GCA_903926075.1	freshwater sediment	none	d__Archaea;p__Euryarchaeota;c__Methanomicrobia;o__Methanomicrobiales;f__;g__;s__	freshwater lake
GB_GCA_903928925.1	97.27	4.61	General	1098009	93.4213	163	472110	40.1683	1175331	d__Archaea;p__Nanoarchaeota;c__Nanoarchaeia;o__Woesearchaeales;f__CAIVOO01;g__CAIVOO01;s__CAIVOO01 sp903907555	freshwater MAG --- AlinenSedimentsD1_bin-1194	PRJEB38681	SAMEA6954598	none	2020-07-17	GCA_903928925.1	freshwater sediment	none	d__Archaea;p__;c__;o__;f__;g__;s__	freshwater lake
GB_GCA_903930485.1	77.83	0.72	General	1568987	92.8245	321	871089	51.5354	1690272	d__Archaea;p__Altiarchaeota;c__Altiarchaeia;o__IMC4;f__QMZM01;g__CAIYYO01;s__CAIYYO01 sp903930485	freshwater MAG --- AlinenSedimentsD2_bin-1345	PRJEB38681	SAMEA6956953	none	2020-07-17	GCA_903930485.1	freshwater sediment	none	d__Archaea;p__Euryarchaeota;c__;o__;f__;g__;s__	freshwater lake
GB_GCA_903930505.1	70.31	7.53	General	1882082	89.898	441	837685	40.0122	2093575	d__Archaea;p__Thermoplasmatota;c__E2;o__DHVEG-1;f__DHVEG-1;g__CAIYYQ01;s__CAIYYQ01 sp903930505	freshwater MAG --- AlinenSedimentsCore2_bin-0840	PRJEB38681	SAMEA6952057	none	2020-07-18	GCA_903930505.1	freshwater sediment	none	d__Archaea;p__Euryarchaeota;c__;o__;f__;g__;s__	freshwater lake
RS_GCF_000328665.1	99.99	0.31	Specific	2345842	86.4344	2	1136277	41.867	2714013	d__Archaea;p__Halobacteriota;c__Methanosarcinia;o__Methanosarcinales;f__Methanosarcinaceae;g__Methanomethylovorans;s__Methanomethylovorans hollandica	ASM32866v1	PRJNA224116	SAMN02261367	Netherlands: The Dekkerswald Institute; Nijmegen	2012-12-28	GCA_000328665.1	Anaerobic top layer (5 to 10 cm) of sediment (depth; 50 cm) in a eutrophic freshwater pond at the Dekkerswald Institute; Nijmegen; The Netherlands	none	d__Archaea;p__Euryarchaeota;c__Methanomicrobia;o__Methanosarcinales;f__Methanosarcinaceae;g__Methanomethylovorans;s__Methanomethylovorans hollandica	freshwater lake
RS_GCF_000685155.1	99.77	3.65	Specific	2826905	88.2474	72	1381785	43.2163	3203386	d__Archaea;p__Halobacteriota;c__Methanosarcinia;o__Methanosarcinales;f__Methanoperedenaceae;g__Methanoperedens;s__Methanoperedens nitroreducens	ANME2D V10	PRJNA224116	SAMN02713514	Australia	2014-05-06	GCA_000685155.1	freshwater lake sediment grown in bioreactor fed with nitrate; ammonium and methane	27.499063 S 153.016382 E	d__Archaea;p__Euryarchaeota;c__Methanomicrobia;o__Methanosarcinales;f__Candidatus Methanoperedenaceae;g__Candidatus Methanoperedens;s__Candidatus Methanoperedens nitroreducens	freshwater lake
RS_GCF_002243045.1	100	1.3	Specific	2735775	86.446	106	1307940	41.3288	3164721	d__Archaea;p__Halobacteriota;c__Methanosarcinia;o__Methanosarcinales;f__Methanosarcinaceae;g__Methanolobus;s__Methanolobus psychrotolerans	ASM224304v1	PRJNA224116	SAMN05413111	Russia: Lake Shira	2017-08-07	GCA_002243045.1	lake sediments	none	d__Archaea;p__Euryarchaeota;c__Methanomicrobia;o__Methanosarcinales;f__Methanosarcinaceae;g__Methanolobus;s__Methanolobus psychrotolerans	freshwater lake
RS_GCF_004745425.1	99.99	1.95	Specific	2220715	85.6687	45	1129664	43.5792	2592212	d__Archaea;p__Halobacteriota;c__Methanosarcinia;o__Methanosarcinales;f__Methanosarcinaceae;g__Methanolobus;s__Methanolobus halotolerans	ASM474542v1	PRJNA224116	SAMN07998606	Russia: Lake Tus; Republic of Khakassia	2019-04-08	GCA_004745425.1	lake sediment	none	d__Archaea;p__Euryarchaeota;c__Methanomicrobia;o__Methanosarcinales;f__Methanosarcinaceae;g__Methanolobus;s__Methanolobus halotolerans	freshwater lake
RS_GCF_014969745.1	99.87	1.68	Specific	3458401	86.5413	4	2635690	65.9542	3996244	d__Archaea;p__Halobacteriota;c__Halobacteria;o__Halobacteriales;f__Haloferacaceae;g__Haloferax;s__Haloferax gibbonsii	ASM1496974v1	PRJNA224116	SAMN15808703	Senegal:Lake Retba	2020-10-27	GCA_014969745.1	water(purple)/sediment(white)	14.50 N 17.14 W	d__Archaea;p__Euryarchaeota;c__Halobacteria;o__Haloferacales;f__Haloferacaceae;g__Haloferax;s__Haloferax gibbonsii	freshwater lake
RS_GCF_018132105.1	99.5	0.58	Specific	1946489	91.1899	55	1114672	52.2332	2134545	d__Archaea;p__Halobacteriota;c__Methanomicrobia;o__Methanomicrobiales;f__Methanocorpusculaceae;g__Methanocalculus;s__Methanocalculus chunghsingensis	ASM1813210v1	PRJNA224116	SAMN03254652	Taiwan: Eriln Shi; Wong-gong	2021-04-22	GCA_018132105.1	fishpond sediment sample	none	d__Archaea;p__Euryarchaeota;c__Methanomicrobia;o__Methanomicrobiales;f__Methanocalculaceae;g__Methanocalculus;s__Methanocalculus chunghsingensis	freshwater lake
RS_GCF_029338315.1	90.46	0.59	Specific	3055937	84.5275	2	2392867	66.1869	3615317	d__Archaea;p__Halobacteriota;c__Halobacteria;o__Halobacteriales;f__Haloarculaceae;g__Haloarcula;s__Haloarcula sp029338315	ASM2933831v1	PRJNA224116	SAMN33695275	China: Jiangsu	2023-03-22	GCA_029338315.1	sediment	none	d__Archaea;p__Euryarchaeota;c__Halobacteria;o__Halobacteriales;f__Haloarculaceae;g__Halomicroarcula;s__	freshwater lake
RS_GCF_029338335.1	99.97	5.17	Specific	4983312	83.0766	6	3768094	62.8178	5998452	d__Archaea;p__Halobacteriota;c__Halobacteria;o__Halobacteriales;f__Natrialbaceae;g__KZCA124;s__KZCA124 sp017357405	ASM2933833v1	PRJNA224116	SAMN33708874	China: Qinghai	2023-03-22	GCA_029338335.1	sediment	none	d__Archaea;p__Euryarchaeota;c__Halobacteria;o__Natrialbales;f__Natrialbaceae;g__Halovivax;s__	freshwater lake
GB_GCA_001189275.1	99.84	0.19	Specific	1775180	89.0593	1	1162237	58.3084	1993257	d__Archaea;p__Thermoproteota;c__Thermoprotei;o__Thermoproteales;f__Thermoproteaceae;g__Pyrobaculum;s__Pyrobaculum sp001189275	ASM118927v1	PRJNA258558	SAMN02999931	USA: Joseph s Coat Hot Spring; Yellowstone National Park	2015-07-30	GCA_001189275.1	sediment	44.73916 N 110.3245 W	d__Archaea;p__Thermoproteota;c__Thermoprotei;o__Thermoproteales;f__Thermoproteaceae;g__Pyrobaculum;s__	hot spring
GB_GCA_001515205.2	95.23	1.15	General	1123812	91.2833	64	675151	54.8402	1231125	d__Archaea;p__Hadarchaeota;c__Hadarchaeia;o__Hadarchaeales;f__Hadarchaeaceae;g__Hadarchaeum;s__Hadarchaeum yellowstonense	ASM151520v2	PRJNA298487	SAMN04159681	USA: Yellowstone National Park; Wyoming; lower Culex Basin hot spring	2016-01-14	GCA_001515205.2	hot spring sediments	44 N 110 W	d__Archaea;p__Candidatus Hadarchaeota;c__Candidatus Hadarchaeia;o__Candidatus Hadarchaeales;f__Candidatus Hadarchaeaceae;g__Candidatus Hadarchaeum;s__Candidatus Hadarchaeum yellowstonense	hot spring
GB_GCA_001552015.1	95.27	0.58	Specific	563569	93.0155	1	146880	24.2421	605887	d__Archaea;p__Nanoarchaeota;c__Nanoarchaeia;o__Nanoarchaeales;f__Nanopusillaceae;g__Nanopusillus;s__Nanopusillus acidilobi	ASM155201v1	PRJNA266727	SAMN03173949	USA: Yellowstone National Park; Cistern Spring	2016-02-04	GCA_001552015.1	water and sediment	44.72308 N 110.704 W	d__Archaea;p__Nanoarchaeota;c__Candidatus Nanoarchaeia;o__Nanoarchaeales;f__Nanopusillaceae;g__Candidatus Nanopusillus;s__Candidatus Nanopusillus acidilobi	hot spring
GB_GCA_002855745.1	98.94	0.8	Specific	1651780	87.7943	33	1066801	56.7019	1881421	d__Archaea;p__Thermoproteota;c__Thermoprotei;o__Thermofilales;f__Thermofilaceae;g__Infirmifilum;s__Infirmifilum sp002855745	ASM285574v1	PRJNA381623	SAMN06688848	New Zealand: Rotorua	2018-01-03	GCA_002855745.1	enrichment culture inoculated with water and sediment from thermal spring	38.063 S 176.36 E	d__Archaea;p__Thermoproteota;c__Thermoprotei;o__Thermofilales;f__Thermofilaceae;g__Thermofilum;s__	hot spring
GB_GCA_003019345.1	47.91	0.5	Specific	973355	83.5717	107	583064	50.0616	1164694	d__Archaea;p__Thermoproteota;c__Thermoprotei_A;o__Marsarchaeales;f__Marsarchaeaceae;g__ECH-B-1;s__ECH-B-1 sp003019535	ASM301934v1	PRJNA362583	SAMN06639952	USA: Echinus Geyser; Yellowstone National Park	2018-03-27	GCA_003019345.1	sediment from terrestrial hot spring	44.722053 N 110.702104 W	d__Archaea;p__Candidatus Marsarchaeota;c__;o__;f__;g__;s__	hot spring
GB_GCA_003019385.1	49.63	0.05	Specific	987447	85.2362	90	513462	44.3219	1158483	d__Archaea;p__Thermoproteota;c__Thermoprotei_A;o__Marsarchaeales;f__Marsarchaeaceae;g__BE-D;s__BE-D sp003019595	ASM301938v1	PRJNA362583	SAMN06639957	USA: Echinus Geyser; Yellowstone National Park	2018-03-27	GCA_003019385.1	sediment from terrestrial hot spring	44.722053 N 110.702104 W	d__Archaea;p__Candidatus Marsarchaeota;c__;o__;f__;g__;s__	hot spring
GB_GCA_003019415.1	59.14	0.1	General	780487	86.4345	75	392759	43.4958	902981	d__Archaea;p__Thermoproteota;c__Thermoprotei_A;o__Marsarchaeales;f__Marsarchaeaceae;g__BE-D;s__BE-D sp003019595	ASM301941v1	PRJNA362583	SAMN06639955	USA: Echinus Geyser; Yellowstone National Park	2018-03-27	GCA_003019415.1	sediment from terrestrial hot spring	44.722053 N 110.702104 W	d__Archaea;p__Candidatus Marsarchaeota;c__;o__;f__;g__;s__	hot spring
GB_GCA_003019475.1	92.65	3.99	General	2040649	82.5795	75	1235985	50.0321	2471134	d__Archaea;p__Thermoproteota;c__Thermoprotei_A;o__Marsarchaeales;f__Marsarchaeaceae;g__ECH-B-1;s__ECH-B-1 sp003019535	ASM301947v1	PRJNA362583	SAMN06639951	USA: Echinus Geyser; Yellowstone National Park	2018-03-27	GCA_003019475.1	sediment from terrestrial hot spring	44.722053 N 110.702104 W	d__Archaea;p__Candidatus Marsarchaeota;c__;o__;f__;g__;s__	hot spring
GB_GCA_003019485.1	48.52	0.36	Specific	1030835	82.9818	120	614791	49.4904	1242243	d__Archaea;p__Thermoproteota;c__Thermoprotei_A;o__Marsarchaeales;f__Marsarchaeaceae;g__ECH-B-1;s__ECH-B-1 sp003019535	ASM301948v1	PRJNA362583	SAMN06639953	USA: Echinus Geyser; Yellowstone National Park	2018-03-27	GCA_003019485.1	sediment from terrestrial hot spring	44.722053 N 110.702104 W	d__Archaea;p__Candidatus Marsarchaeota;c__;o__;f__;g__;s__	hot spring
GB_GCA_003019515.1	92.67	4.56	General	2126815	82.2272	70	1291000	49.9156	2586509	d__Archaea;p__Thermoproteota;c__Thermoprotei_A;o__Marsarchaeales;f__Marsarchaeaceae;g__ECH-B-1;s__ECH-B-1 sp003019535	ASM301951v1	PRJNA362583	SAMN06639950	USA: Echinus Geyser; Yellowstone National Park	2018-03-27	GCA_003019515.1	sediment from terrestrial hot spring	44.722053 N 110.702104 W	d__Archaea;p__Candidatus Marsarchaeota;c__;o__;f__;g__;s__	hot spring
GB_GCA_003019535.1	93.11	4.39	General	2110816	82.7007	66	1270111	49.7644	2552355	d__Archaea;p__Thermoproteota;c__Thermoprotei_A;o__Marsarchaeales;f__Marsarchaeaceae;g__ECH-B-1;s__ECH-B-1 sp003019535	ASM301953v1	PRJNA362583	SAMN06639949	USA: Echinus Geyser; Yellowstone National Park	2018-03-27	GCA_003019535.1	sediment from terrestrial hot spring	44.722053 N 110.702104 W	d__Archaea;p__Candidatus Marsarchaeota;c__;o__;f__;g__;s__	hot spring
GB_GCA_003019545.1	87.71	7.64	General	2297528	82.6667	407	1397351	50.2777	2779268	d__Archaea;p__Thermoproteota;c__Thermoprotei_A;o__Marsarchaeales;f__Marsarchaeaceae;g__ECH-B-1;s__ECH-B-1 sp003019535	ASM301954v1	PRJNA362583	SAMN06639947	USA: OSP Spring ; Yellowstone National Park	2018-03-27	GCA_003019545.1	sediment from terrestrial hot spring	44.73304 N 110.709 W	d__Archaea;p__Candidatus Marsarchaeota;c__;o__;f__;g__;s__	hot spring
GB_GCA_003019595.1	91.17	5.66	General	1901468	86.819	195	959598	43.8142	2190152	d__Archaea;p__Thermoproteota;c__Thermoprotei_A;o__Marsarchaeales;f__Marsarchaeaceae;g__BE-D;s__BE-D sp003019595	ASM301959v1	PRJNA362583	SAMN06639946	USA: Beowulf Spring ; Yellowstone National Park	2018-03-27	GCA_003019595.1	sediment from terrestrial hot spring	44.731448 N 110.711313 W	d__Archaea;p__Candidatus Marsarchaeota;c__;o__;f__;g__;s__	hot spring
GB_GCA_003019615.1	84.69	2.76	General	1691268	84.8882	169	880887	44.2136	1992348	d__Archaea;p__Thermoproteota;c__Thermoprotei_A;o__Marsarchaeales;f__Marsarchaeaceae;g__BE-D;s__BE-D sp003019595	ASM301961v1	PRJNA362583	SAMN06639944	USA: OSP Spring ; Yellowstone National Park	2018-03-27	GCA_003019615.1	sediment from terrestrial hot spring	44.73304 N 110.709 W	d__Archaea;p__Candidatus Marsarchaeota;c__;o__;f__;g__;s__	hot spring
GB_GCA_003116855.1	94.77	0.15	Specific	1705954	85.4081	34	910881	45.6052	1997414	d__Archaea;p__Thermoproteota;c__Thermoprotei_A;o__Sulfolobales;f__AG1;g__AG1;s__AG1 sp003116855	ASM311685v1	PRJDB6224	SAMD00090162	Japan:Shizuoka; Higashi-izu; Atagawa hot spring	2018-04-04	GCA_003116855.1	hot water and sediment	none	d__Archaea;p__Thermoproteota;c__Thermoprotei;o__Desulfurococcales;f__Desulfurococcaceae;g__;s__	hot spring
GB_GCA_003344645.1	89.66	0.61	Specific	502699	94.4325	52	173681	32.6261	532337	d__Archaea;p__Nanoarchaeota;c__Nanoarchaeia;o__Nanoarchaeales;f__Nanopusillaceae;g__Nanoclepta;s__Nanoclepta minutus	ASM334464v1	PRJNA322661	SAMN05172240	New Zealand: Tikiteri hot spring	2018-07-27	GCA_003344645.1	Sediment of a hot spring pool	38.36 S 176.36 E	d__Archaea;p__Nanoarchaeota;c__;o__;f__;g__;s__	hot spring
GB_GCA_003344655.1	96.45	0.33	Specific	1250149	90.9722	148	778533	56.6531	1374210	d__Archaea;p__Thermoproteota;c__Korarchaeia;o__Korarchaeales;f__Korarchaeaceae;g__Korarchaeum;s__Korarchaeum sp003344655	ASM334465v1	PRJNA322661	SAMN05172504	New Zealand: Tikiteri hot springs	2018-07-27	GCA_003344655.1	Sediment of a hot spring pool	38.36 S 176.36 E	d__Archaea;p__Candidatus Korarchaeota;c__;o__;f__;g__;s__	hot spring
GB_GCA_003568775.1	88.16	0.69	Specific	537936	93.4506	9	185322	32.1942	575637	d__Archaea;p__Nanoarchaeota;c__Nanoarchaeia;o__Nanoarchaeales;f__Nanopusillaceae;g__Nanoclepta;s__Nanoclepta minutus	ASM356877v1	PRJNA363059	SAMN06250747	New Zealand: Tikitere; geothermal spring	2018-09-13	GCA_003568775.1	5 single cells amplified by MDA; water and sediment from hot spring	38.0654 S 176.3595 E	d__Archaea;p__Nanoarchaeota;c__;o__;f__;g__Candidatus Nanoclepta;s__Candidatus Nanoclepta minutus	hot spring
GB_GCA_004212055.1	82.91	0.84	Specific	1285834	90.7937	122	614960	43.4345	1416215	d__Archaea;p__Thermoproteota;c__Korarchaeia;o__Korarchaeales;f__Korarchaeaceae;g__Methanodesulfokores;s__Methanodesulfokores washburnensis	ASM421205v1	PRJNA472146	SAMN10390736	USA: Wyoming; Yellowstone; Washburn Hot Spring	2019-02-19	GCA_004212055.1	Yellowstone sulfidic hot spring sediment	44.76 N 110.44 W	d__Archaea;p__Candidatus Korarchaeota;c__;o__;f__;g__Candidatus Methanodesulfokores;s__Candidatus Methanodesulfokores washburnensis	hot spring
GB_GCA_004212135.1	85.95	1.03	General	1784598	87.9006	183	989224	48.7252	2030246	d__Archaea;p__Halobacteriota;c__Syntropharchaeia;o__Alkanophagales;f__Methanospirareceae;g__ANME-1-THS;s__ANME-1-THS sp004212135	ASM421213v1	PRJNA472146	SAMN10387997	China: Tibet	2019-02-19	GCA_004212135.1	Tibetan Hot Spring sediment	29.606 N 85.747 E	d__Archaea;p__Euryarchaeota;c__Methanomicrobia;o__Methanophagales;f__;g__;s__	hot spring
GB_GCA_004212145.1	90.96	0	General	983171	93.525	46	298940	28.4416	1051239	d__Archaea;p__Thermoproteota;c__Methanomethylicia;o__Methanomethylicales;f__Methanomethylicaceae;g__WYZ-LMO11;s__WYZ-LMO11 sp004348015	ASM421214v1	PRJNA472146	SAMN10390735	USA: Wyoming; Yellowstone; Washburn Hot Spring	2019-02-19	GCA_004212145.1	Yellowstone sulfidic hot spring sediment	44.76 N 110.44 W	d__Archaea;p__Candidatus Verstraetearchaeota;c__;o__;f__;g__;s__	hot spring
GB_GCA_004347825.1	86.48	17.88	Specific	1445886	92.8453	140	681757	43.8466	1557307	d__Archaea;p__Halobacteriota;c__Archaeoglobi;o__Archaeoglobales;f__Archaeoglobaceae;g__WYZ-LMO2;s__WYZ-LMO2 sp011605865	ASM434782v1	PRJNA475886	SAMN09404983	USA: Yellowstone National Park; Wyoming; USA	2019-03-12	GCA_004347825.1	hot springs sediment	44.376 N 110.69 W	d__Archaea;p__Euryarchaeota;c__Archaeoglobi;o__;f__;g__;s__	hot spring
GB_GCA_004347845.1	84.58	17.54	Specific	1447465	92.3409	135	688197	43.929	1567523	d__Archaea;p__Halobacteriota;c__Archaeoglobi;o__Archaeoglobales;f__Archaeoglobaceae;g__WYZ-LMO2;s__WYZ-LMO2 sp011605865	ASM434784v1	PRJNA475886	SAMN09404992	USA: Yellowstone National Park; Wyoming; USA	2019-03-12	GCA_004347845.1	hot springs sediment	44.611 N 110.44 W	d__Archaea;p__Euryarchaeota;c__Archaeoglobi;o__;f__;g__;s__	hot spring
GB_GCA_004347865.1	95.23	0.01	Specific	1389787	91.7706	220	695405	45.9191	1514415	d__Archaea;p__Halobacteriota;c__Archaeoglobi;o__Archaeoglobales;f__Archaeoglobaceae;g__WYZ-LMO2;s__WYZ-LMO2 sp004347865	ASM434786v1	PRJNA475886	SAMN09404985	USA: Yellowstone National Park; Wyoming; USA	2019-03-12	GCA_004347865.1	hot springs sediment	44.6100 N 110.4400 W	d__Archaea;p__Euryarchaeota;c__Archaeoglobi;o__;f__;g__;s__	hot spring
GB_GCA_004347915.1	90.76	0.8	General	1167973	88.7715	93	572883	43.5418	1315707	d__Archaea;p__Thermoproteota;c__Methanomethylicia;o__Nezhaarchaeales;f__WYZ-LMO8;g__WYZ-LMO8;s__WYZ-LMO8 sp004347965	ASM434791v1	PRJNA475886	SAMN09405035	China: Jinze hot spring; China	2019-03-12	GCA_004347915.1	hot springs sediment	25.4413 N 98.4600 E	d__Archaea;p__Candidatus Nezhaarchaeota;c__;o__;f__;g__;s__	hot spring
GB_GCA_004347925.1	88.06	0.51	General	1149521	92.5957	308	807060	65.0162	1241441	d__Archaea;p__Hadarchaeota;c__Hadarchaeia;o__Hadarchaeales;f__WYZ-LMO6;g__WYZ-LMO6;s__WYZ-LMO6 sp004347925	ASM434792v1	PRJNA475886	SAMN09405034	USA: Yellowstone National Park; Wyoming; USA	2019-03-12	GCA_004347925.1	hot springs sediment	44.376 N 110.69 W	d__Archaea;p__Candidatus Hadarchaeota;c__Candidatus Hadarchaeia;o__;f__;g__;s__	hot spring
GB_GCA_004347955.1	80.11	1.77	General	1031216	88.943	107	582053	50.258	1159412	d__Archaea;p__Thermoproteota;c__Methanomethylicia;o__Methanomethylicales;f__Methanomethylicaceae;g__WYZ-LMO10;s__WYZ-LMO10 sp004347955	ASM434795v1	PRJNA475886	SAMN09405038	USA: Yellowstone National Park; Wyoming; USA	2019-03-12	GCA_004347955.1	hot springs sediment	44.376 N 110.69 W	d__Archaea;p__Candidatus Verstraetearchaeota;c__;o__;f__;g__;s__	hot spring
GB_GCA_004347965.1	93.44	1.02	General	1194197	88.5526	78	586884	43.5189	1348574	d__Archaea;p__Thermoproteota;c__Methanomethylicia;o__Nezhaarchaeales;f__WYZ-LMO8;g__WYZ-LMO8;s__WYZ-LMO8 sp004347965	ASM434796v1	PRJNA475886	SAMN09405036	China: Jinze hot spring; China	2019-03-12	GCA_004347965.1	hot springs sediment	25.4413 N 98.4600 E	d__Archaea;p__Candidatus Nezhaarchaeota;c__;o__;f__;g__;s__	hot spring
GB_GCA_004347975.1	92.64	2.19	Specific	2015195	89.8217	301	969924	43.2431	2243550	d__Archaea;p__Thermoproteota;c__Korarchaeia;o__Korarchaeales;f__Korarchaeaceae;g__Methanodesulfokores;s__Methanodesulfokores washburnensis	ASM434797v1	PRJNA475886	SAMN09405037	USA: Yellowstone National Park; Wyoming; USA	2019-03-12	GCA_004347975.1	hot springs sediment	44.376 N 110.69 W	d__Archaea;p__Candidatus Korarchaeota;c__;o__;f__;g__;s__	hot spring
GB_GCA_004348015.1	90.55	0.08	General	1039139	92.9327	69	318144	28.4574	1118163	d__Archaea;p__Thermoproteota;c__Methanomethylicia;o__Methanomethylicales;f__Methanomethylicaceae;g__WYZ-LMO11;s__WYZ-LMO11 sp004348015	ASM434801v1	PRJNA475886	SAMN09405039	USA: Yellowstone National Park; Wyoming; USA	2019-03-12	GCA_004348015.1	hot springs sediment	44.376 N 110.69 W	d__Archaea;p__Candidatus Verstraetearchaeota;c__;o__;f__;g__;s__	hot spring
GB_GCA_009758285.1	86.85	0.01	Specific	1114858	93.6903	74	428149	35.9808	1189939	d__Archaea;p__Thermoplasmatota;c__Thermoplasmata;o__ARK-15;f__ARK-15;g__ARK-15;s__ARK-15 sp009758405	ASM975828v1	PRJNA593284	SAMN13474542	USA: Yellowstone National Park	2019-12-17	GCA_009758285.1	Sediments from shelf	44.41583 N 110.95583 W	d__Archaea;p__Euryarchaeota;c__;o__;f__;g__;s__	hot spring
GB_GCA_009758305.1	88.26	0.1	Specific	1304510	92.9529	94	504509	35.9488	1403410	d__Archaea;p__Thermoplasmatota;c__Thermoplasmata;o__ARK-15;f__ARK-15;g__ARK-15;s__ARK-15 sp009758405	ASM975830v1	PRJNA593284	SAMN13474543	USA: Yellowstone National Park	2019-12-17	GCA_009758305.1	Sediments from shelf	44.61 N 110.439 W	d__Archaea;p__Euryarchaeota;c__;o__;f__;g__;s__	hot spring
GB_GCA_009758405.1	88.76	0.13	Specific	1212841	93.102	34	465572	35.739	1302701	d__Archaea;p__Thermoplasmatota;c__Thermoplasmata;o__ARK-15;f__ARK-15;g__ARK-15;s__ARK-15 sp009758405	ASM975840v1	PRJNA593284	SAMN13474541	USA: Yellowstone National Park	2019-12-17	GCA_009758405.1	Sediments from shelf	44.61 N 110.439 W	d__Archaea;p__Euryarchaeota;c__;o__;f__;g__;s__	hot spring
GB_GCA_009903725.1	91.76	3.33	Specific	1959894	90.0683	138	993168	45.6417	2176008	d__Archaea;p__Thermoproteota;c__Thermoprotei;o__Thermoproteales;f__Thermocladiaceae;g__Vulcanisaeta;s__Vulcanisaeta sp001516765	ASM990372v1	PRJNA600296	SAMN13824563	USA: Yellowstone National Park; Evening Primrose Hot Spring	2020-01-18	GCA_009903725.1	Sediment sample from Evening Primrose shelf	44.699437 N 110.767147 W	d__Archaea;p__Thermoproteota;c__Thermoprotei;o__Thermoproteales;f__Thermoproteaceae;g__Vulcanisaeta;s__	hot spring
GB_GCA_009903775.1	79.84	1.5	General	1278377	88.0801	117	970014	66.8339	1451380	d__Archaea;p__Thermoproteota;c__Nitrososphaeria;o__Conexivisphaerales;f__Conexivisphaeraceae;g__Conexivisphaera;s__Conexivisphaera sp009903775	ASM990377v1	PRJNA600296	SAMN13824561	USA: Yellowstone National Park; Evening Primrose Hot Spring	2020-01-18	GCA_009903775.1	Sediment sample from Evening Primrose shelf	44.699437 N 110.767147 W	d__Archaea;p__Nitrososphaerota;c__;o__;f__;g__;s__	hot spring
GB_GCA_009903795.1	92.49	0.68	General	1155413	84.6623	33	516384	37.8378	1364732	d__Archaea;p__Thermoproteota;c__Nitrososphaeria;o__Conexivisphaerales;f__UBA164;g__UBA164;s__UBA164 sp009903795	ASM990379v1	PRJNA600296	SAMN13824566	USA: Yellowstone National Park; Evening Primrose Hot Spring	2020-01-18	GCA_009903795.1	Sediment sample from Evening Primrose shelf	44.699437 N 110.767147 W	d__Archaea;p__Nitrososphaerota;c__;o__;f__;g__;s__	hot spring
GB_GCA_009903815.1	84.55	1.07	Specific	1564116	88.7384	215	856746	48.6065	1762615	d__Archaea;p__Thermoproteota;c__Thermoprotei;o__Thermoproteales;f__Thermocladiaceae;g__Caldivirga;s__Caldivirga sp001663375	ASM990381v1	PRJNA600296	SAMN13824556	USA: Yellowstone National Park; Evening Primrose Hot Spring	2020-01-18	GCA_009903815.1	Sediment sample from Evening Primrose shelf	44.699437 N 110.767147 W	d__Archaea;p__Thermoproteota;c__Thermoprotei;o__Thermoproteales;f__Thermoproteaceae;g__Caldivirga;s__	hot spring
GB_GCA_009903825.1	94.87	2.64	Specific	1702649	89.844	126	683842	36.0844	1895118	d__Archaea;p__Thermoproteota;c__Thermoprotei_A;o__Sulfolobales;f__AG1;g__WYEN01;s__WYEN01 sp009903825	ASM990382v1	PRJNA600296	SAMN13824562	USA: Yellowstone National Park; Evening Primrose Hot Spring	2020-01-18	GCA_009903825.1	Sediment sample from Evening Primrose shelf	44.699437 N 110.767147 W	d__Archaea;p__Thermoproteota;c__Thermoprotei;o__Desulfurococcales;f__;g__;s__	hot spring
GB_GCA_009903875.1	87.32	1.64	Specific	1450335	90.423	204	743531	46.3564	1603944	d__Archaea;p__Thermoproteota;c__Thermoprotei;o__Thermofilales;f__Thermofilaceae;g__Thermofilum;s__Thermofilum adornatum	ASM990387v1	PRJNA600296	SAMN13824560	USA: Yellowstone National Park; Evening Primrose Hot Spring	2020-01-18	GCA_009903875.1	Sediment sample from Evening Primrose shelf	44.699437 N 110.767147 W	d__Archaea;p__Thermoproteota;c__Thermoprotei;o__Thermofilales;f__Thermofilaceae;g__Thermofilum;s__	hot spring
GB_GCA_009903905.1	76.33	11.94	Specific	1944218	88.1854	317	1274338	57.8011	2204694	d__Archaea;p__Thermoproteota;c__Thermoprotei;o__Thermoproteales;f__Thermoproteaceae;g__Pyrobaculum;s__Pyrobaculum sp009903905	ASM990390v1	PRJNA600296	SAMN13824557	USA: Yellowstone National Park; Evening Primrose Hot Spring	2020-01-18	GCA_009903905.1	Sediment sample from Evening Primrose shelf	44.699437 N 110.767147 W	d__Archaea;p__Thermoproteota;c__Thermoprotei;o__Thermoproteales;f__Thermoproteaceae;g__Pyrobaculum;s__	hot spring
GB_GCA_009903945.1	88.42	5.99	Specific	1797849	88.9313	295	1263839	62.5163	2021616	d__Archaea;p__Thermoproteota;c__Thermoprotei;o__Thermoproteales;f__Thermoproteaceae;g__Thermoproteus;s__Thermoproteus sp002077075	ASM990394v1	PRJNA600296	SAMN13824554	USA: Yellowstone National Park; Evening Primrose Hot Spring	2020-01-18	GCA_009903945.1	Sediment sample from Evening Primrose shelf	44.699437 N 110.767147 W	d__Archaea;p__Thermoproteota;c__Thermoprotei;o__Thermoproteales;f__Thermoproteaceae;g__Thermoproteus;s__	hot spring
GB_GCA_009903975.1	82.17	3.03	Specific	924600	91.5881	112	593029	58.7437	1009520	d__Archaea;p__Thermoproteota;c__Thermoprotei_A;o__Sulfolobales;f__Acidilobaceae;g__Acidilobus;s__Acidilobus sp028276005	ASM990397v1	PRJNA600296	SAMN13824551	USA: Yellowstone National Park; Evening Primrose Hot Spring	2020-01-18	GCA_009903975.1	Sediment sample from Evening Primrose shelf	44.699437 N 110.767147 W	d__Archaea;p__Thermoproteota;c__Thermoprotei;o__Acidilobales;f__Acidilobaceae;g__Acidilobus;s__	hot spring
GB_GCA_009904015.1	91.92	0.56	Specific	1191181	89.6092	37	591506	44.4974	1329306	d__Archaea;p__Thermoproteota;c__Thermoprotei_A;o__Sulfolobales;f__Fervidicoccaceae;g__WYEQ01;s__WYEQ01 sp009904015	ASM990401v1	PRJNA600296	SAMN13824565	USA: Yellowstone National Park; Evening Primrose Hot Spring	2020-01-18	GCA_009904015.1	Sediment sample from Evening Primrose shelf	44.699437 N 110.767147 W	d__Archaea;p__Thermoproteota;c__Thermoprotei;o__Desulfurococcales;f__;g__;s__	hot spring
GB_GCA_009904025.1	81.95	6.23	Specific	946357	92.1868	123	515581	50.224	1026564	d__Archaea;p__Thermoproteota;c__Thermoprotei_A;o__Sulfolobales;f__Desulfurococcaceae;g__Thermogladius;s__Thermogladius sp009904025	ASM990402v1	PRJNA600296	SAMN13824553	USA: Yellowstone National Park; Evening Primrose Hot Spring	2020-01-18	GCA_009904025.1	Sediment sample from Evening Primrose shelf	44.699437 N 110.767147 W	d__Archaea;p__Thermoproteota;c__Thermoprotei;o__Desulfurococcales;f__Desulfurococcaceae;g__Thermogladius;s__	hot spring
GB_GCA_009904115.1	63.84	0.23	Specific	940992	86.5716	176	473919	43.6007	1086952	d__Archaea;p__Thermoproteota;c__Thermoprotei_A;o__Sulfolobales;f__Fervidicoccaceae;g__ARK-14;s__ARK-14 sp022759165	ASM990411v1	PRJNA600296	SAMN13824567	USA: Yellowstone National Park; Evening Primrose Hot Spring	2020-01-18	GCA_009904115.1	Sediment sample from Evening Primrose shelf	44.699437 N 110.767147 W	d__Archaea;p__Thermoproteota;c__Thermoprotei;o__Desulfurococcales;f__;g__;s__	hot spring
GB_GCA_011045925.1	90.85	0.41	General	864661	91.7511	99	394538	41.8653	942398	d__Archaea;p__Nanoarchaeota;c__Nanoarchaeia;o__Woesearchaeales;f__JASKKU01;g__DSBS01;s__DSBS01 sp011045925	ASM1104592v1	PRJNA480137	SAMN09639093	USA: California	2020-03-02	GCA_011045925.1	hot spring sediment	39.0314 N 122.4323 W	d__Archaea;p__Candidatus Woesearchaeota;c__;o__;f__;g__;s__	hot spring
GB_GCA_011045995.1	82.29	0.02	Specific	1386310	88.3845	66	910686	58.061	1568499	d__Archaea;p__Halobacteriota;c__Methanomicrobia;o__Methanomicrobiales;f__Methanomicrobiaceae;g__Methanogenium;s__Methanogenium sp011045995	ASM1104599v1	PRJNA480137	SAMN09639091	USA: California	2020-03-02	GCA_011045995.1	hot spring sediment	39.0314 N 122.4323 W	d__Archaea;p__Euryarchaeota;c__Methanomicrobia;o__Methanomicrobiales;f__Methanomicrobiaceae;g__Methanoculleus;s__	hot spring
GB_GCA_011046235.1	89.43	0.65	Specific	1407202	89.7476	154	853867	54.4574	1567955	d__Archaea;p__Thermoplasmatota;c__Thermoplasmata;o__UBA10834;f__DTMW01;g__DSAX01;s__DSAX01 sp011046235	ASM1104623v1	PRJNA480137	SAMN09639072	USA: California	2020-03-02	GCA_011046235.1	hot spring sediment	39.0314 N 122.4323 W	d__Archaea;p__Euryarchaeota;c__;o__;f__;g__;s__	hot spring
GB_GCA_011048835.1	96.02	0.78	Specific	1778809	89.19	139	1221605	61.2516	1994405	d__Archaea;p__Halobacteriota;c__Methanomicrobia;o__Methanomicrobiales;f__Methanomicrobiaceae;g__DSDF01;s__DSDF01 sp011048835	ASM1104883v1	PRJNA480137	SAMN09639132	USA: California	2020-03-02	GCA_011048835.1	hot spring sediment	39.0314 N 122.4323 W	d__Archaea;p__Euryarchaeota;c__Methanomicrobia;o__Methanomicrobiales;f__Methanomicrobiaceae;g__Methanoculleus;s__	hot spring
GB_GCA_011049045.1	96.03	0.31	General	1739497	86.8105	72	1106935	55.2421	2003787	d__Archaea;p__Halobacteriota;c__Syntropharchaeia;o__Alkanophagales;f__Methanospirareceae;g__JACGMN01;s__JACGMN01 sp011049045	ASM1104904v1	PRJNA480137	SAMN09639115	USA: California	2020-03-02	GCA_011049045.1	hot spring sediment	39.0314 N 122.4323 W	d__Archaea;p__Euryarchaeota;c__Methanomicrobia;o__;f__;g__;s__	hot spring
GB_GCA_011049195.1	87.51	0	General	632882	91.0716	59	365099	52.5377	694928	d__Archaea;p__SpSt-1190;c__SpSt-1190;o__SpSt-1190;f__SpSt-1190;g__SpSt-1190;s__SpSt-1190 sp011049195	ASM1104919v1	PRJNA480137	SAMN09639107	USA: California	2020-03-02	GCA_011049195.1	hot spring sediment	39.0314 N 122.4323 W	d__Archaea;p__;c__;o__;f__;g__;s__	hot spring
GB_GCA_011049295.1	92.32	0.59	General	1179138	92.3385	215	780165	61.0949	1276973	d__Archaea;p__Thermoplasmatota;c__E2;o__UBA202;f__DSCA01;g__DSCA01;s__DSCA01 sp011049295	ASM1104929v1	PRJNA480137	SAMN09639101	USA: California	2020-03-02	GCA_011049295.1	hot spring sediment	39.0314 N 122.4323 W	d__Archaea;p__Candidatus Thermoplasmatota;c__Thermoplasmata;o__Thermoplasmatales;f__;g__;s__	hot spring
GB_GCA_011058825.1	98.67	0.12	Specific	1365323	86.7717	12	653942	41.5606	1573465	d__Archaea;p__Thermoproteota;c__Nitrososphaeria;o__Nitrososphaerales;f__Nitrosocaldaceae;g__Nitrosocaldus;s__Nitrosocaldus cavascurensis	ASM1105882v1	PRJNA599399	SAMN13747410	India	2020-03-03	GCA_011058825.1	Hot spring sediment	22.799444 N 73.460278 E	d__Archaea;p__Nitrososphaerota;c__Nitrososphaeria;o__Candidatus Nitrosocaldales;f__Candidatus Nitrosocaldaceae;g__Candidatus Nitrosocaldus;s__	hot spring
GB_GCA_011372835.1	77.35	0.94	General	1024714	92.295	202	619471	55.7951	1110260	d__Archaea;p__Methanobacteriota_B;c__Thermococci;o__Methanofastidiosales;f__NM3;g__NM3;s__NM3 sp011372835	ASM1137283v1	PRJNA480137	SAMN09639058	USA: California	2020-03-16	GCA_011372835.1	hot spring sediment	39.0314 N 122.4323 W	d__Archaea;p__Euryarchaeota;c__Methanomicrobia;o__;f__;g__;s__	hot spring
GB_GCA_011380095.1	85.5	0	General	956350	93.8351	123	508399	49.883	1019182	d__Archaea;p__Altiarchaeota;c__Altiarchaeia;o__IMC4;f__SCGC-AAA252-I15;g__DSAL01;s__DSAL01 sp011380095	ASM1138009v1	PRJNA480137	SAMN09639060	USA: California	2020-03-17	GCA_011380095.1	hot spring sediment	39.0314 N 122.4323 W	d__Archaea;p__Candidatus Altiarchaeota;c__;o__Candidatus Altiarchaeales;f__;g__;s__	hot spring
GB_GCA_011605715.1	85.31	1.22	General	1552646	87.3909	254	643358	36.2115	1776668	d__Archaea;p__Thermoproteota;c__EX4484-205;o__EX4484-205;f__JAAOZO01;g__JAAOZO01;s__JAAOZO01 sp011605715	ASM1160571v1	PRJNA604268	SAMN13964313	USA: Yellowstone National Park; Smokejumper3 Hot Spring	2020-03-22	GCA_011605715.1	sediments from hot spring shelf	44.41595 N 110.9558 W	d__Archaea;p__Nitrososphaerota;c__;o__;f__;g__;s__	hot spring
GB_GCA_011605725.1	93.25	1.69	General	1992173	89.432	20	1034267	46.43	2227583	d__Archaea;p__Thermoproteota;c__EX4484-205;o__EX4484-205;f__JAAOZP01;g__JAAOZP01;s__JAAOZP01 sp011605725	ASM1160572v1	PRJNA604268	SAMN13964314	USA: Yellowstone National Park; Smokejumper3 Hot Spring	2020-03-22	GCA_011605725.1	sediments from hot spring shelf	44.41595 N 110.9558 W	d__Archaea;p__Nitrososphaerota;c__;o__;f__;g__;s__	hot spring
GB_GCA_011605765.1	83.59	0.31	General	912851	93.4755	81	281922	28.8687	976567	d__Archaea;p__Thermoproteota;c__Methanomethylicia;o__Methanomethylicales;f__Methanomethylicaceae;g__WYZ-LMO11;s__WYZ-LMO11 sp004348015	ASM1160576v1	PRJNA604268	SAMN13964311	USA: Yellowstone National Park; Smokejumper3 Hot Spring	2020-03-22	GCA_011605765.1	sediments from hot spring shelf	44.41595 N 110.9558 W	d__Archaea;p__Candidatus Verstraetearchaeota;c__;o__;f__;g__;s__	hot spring
GB_GCA_011605775.1	99.58	3.89	General	1479425	91.1218	107	765824	47.1692	1623569	d__Archaea;p__Thermoproteota;c__Nitrososphaeria;o__Nitrososphaerales;f__JAAOZN01;g__JAAOZN01;s__JAAOZN01 sp011605775	ASM1160577v1	PRJNA604268	SAMN13964312	USA: Yellowstone National Park; Smokejumper3 Hot Spring	2020-03-22	GCA_011605775.1	sediments from hot spring shelf	44.41595 N 110.9558 W	d__Archaea;p__Nitrososphaerota;c__;o__;f__;g__;s__	hot spring
GB_GCA_011605805.1	92.79	0.53	General	1255526	88.2397	63	704876	49.5394	1422858	d__Archaea;p__Thermoproteota;c__Methanomethylicia;o__Methanomethylicales;f__Methanomethylicaceae;g__WYZ-LMO10;s__WYZ-LMO10 sp004347955	ASM1160580v1	PRJNA604268	SAMN13964310	USA: Yellowstone National Park; Smokejumper3 Hot Spring	2020-03-22	GCA_011605805.1	sediments from hot spring shelf	44.41595 N 110.9558 W	d__Archaea;p__Candidatus Verstraetearchaeota;c__;o__;f__;g__;s__	hot spring
GB_GCA_011605825.1	42.99	0	Specific	281977	88.7622	8	116736	36.7468	317677	d__Archaea;p__Thermoproteota;c__Methanomethylicia;o__Culexarchaeales;f__Culexarchaeaceae;g__Culexarchaeum;s__Culexarchaeum yellowstonense	ASM1160582v1	PRJNA604268	SAMN13964309	USA: Yellowstone National Park; Smokejumper3 Hot Spring	2020-03-22	GCA_011605825.1	sediments from hot spring shelf	44.41595 N 110.9558 W	d__Archaea;p__Candidatus Verstraetearchaeota;c__;o__;f__;g__;s__	hot spring
GB_GCA_011605835.1	75.15	0.08	Specific	897482	87.1665	144	561138	54.4996	1029618	d__Archaea;p__Thermoproteota;c__Methanomethylicia;o__Nezhaarchaeales;f__WYZ-LMO8;g__WYZ-LMO8;s__WYZ-LMO8 sp011605835	ASM1160583v1	PRJNA604268	SAMN13964308	USA: Yellowstone National Park; Smokejumper3 Hot Spring	2020-03-22	GCA_011605835.1	sediments from hot spring shelf	44.41595 N 110.9558 W	d__Archaea;p__Candidatus Verstraetearchaeota;c__;o__;f__;g__;s__	hot spring
GB_GCA_011605865.1	84.09	0.01	Specific	1157976	91.1989	45	529215	41.6795	1269726	d__Archaea;p__Halobacteriota;c__Archaeoglobi;o__Archaeoglobales;f__Archaeoglobaceae;g__WYZ-LMO2;s__WYZ-LMO2 sp011605865	ASM1160586v1	PRJNA604268	SAMN13964307	USA: Yellowstone National Park; Smokejumper3 Hot Spring	2020-03-22	GCA_011605865.1	sediments from hot spring shelf	44.41595 N 110.9558 W	d__Archaea;p__Euryarchaeota;c__Archaeoglobi;o__Archaeoglobales;f__;g__;s__	hot spring
GB_GCA_011605875.1	98.18	0.02	Specific	1351267	92.0784	73	675061	46.0002	1467518	d__Archaea;p__Halobacteriota;c__Archaeoglobi;o__Archaeoglobales;f__Archaeoglobaceae;g__WYZ-LMO2;s__WYZ-LMO2 sp004347865	ASM1160587v1	PRJNA604268	SAMN13964306	USA: Yellowstone National Park; Smokejumper3 Hot Spring	2020-03-22	GCA_011605875.1	sediments from hot spring shelf	44.41595 N 110.9558 W	d__Archaea;p__Euryarchaeota;c__Archaeoglobi;o__Archaeoglobales;f__;g__;s__	hot spring
GB_GCA_013388835.1	97.58	3.13	General	2664532	88.4335	125	1632582	54.184	3013036	d__Archaea;p__Asgardarchaeota;c__Thorarchaeia;o__Thorarchaeales;f__Thorarchaeaceae;g__JACAEL01;s__JACAEL01 sp013388835	ASM1338883v1	PRJNA564648	SAMN14673731	Canada: Liard River	2020-07-04	GCA_013388835.1	hot spring sediment	59.431 N 126.1 W	d__Archaea;p__Candidatus Thorarchaeota;c__;o__;f__;g__;s__	hot spring
GB_GCA_013388895.1	95.81	2.16	General	1409809	89.3485	58	664166	42.0924	1577876	d__Archaea;p__Thermoproteota;c__Bathyarchaeia;o__Bathyarchaeales;f__UBA233;g__JACAEI01;s__JACAEI01 sp013388895	ASM1338889v1	PRJNA564648	SAMN14673730	Canada: Liard River	2020-07-04	GCA_013388895.1	hot spring sediment	59.431 N 126.1 W	d__Archaea;p__Candidatus Bathyarchaeota;c__;o__;f__;g__;s__	hot spring
GB_GCA_013388905.1	93.33	2.08	General	1347092	89.7119	48	611740	40.7399	1501575	d__Archaea;p__Thermoproteota;c__Bathyarchaeia;o__Bathyarchaeales;f__UBA233;g__JACAEI01;s__JACAEI01 sp013388905	ASM1338890v1	PRJNA564648	SAMN14673728	Canada: Liard River	2020-07-04	GCA_013388905.1	hot spring sediment	59.431 N 126.1 W	d__Archaea;p__Candidatus Bathyarchaeota;c__;o__;f__;g__;s__	hot spring
GB_GCA_013388925.1	94.01	2.25	General	1145793	89.3107	89	577611	45.0228	1282929	d__Archaea;p__Thermoproteota;c__Nitrososphaeria;o__Nitrososphaerales;f__JACAEJ01;g__JACAEJ01;s__JACAEJ01 sp013388925	ASM1338892v1	PRJNA564648	SAMN14673729	Canada: Liard River	2020-07-04	GCA_013388925.1	hot spring sediment	59.431 N 126.1 W	d__Archaea;p__Nitrososphaerota;c__Nitrososphaeria;o__Nitrososphaerales;f__;g__;s__	hot spring
GB_GCA_013538675.1	91.3	0	Specific	1119175	90.2203	57	530488	42.7651	1240491	d__Archaea;p__Thermoproteota;c__Nitrososphaeria;o__Nitrososphaerales;f__Nitrosocaldaceae;g__Nitrosocaldus;s__Nitrosocaldus tengchongensis	ASM1353867v1	PRJNA626367	SAMN14668021	China: Qianquan Hot Springs	2020-07-23	GCA_013538675.1	hot spring sediment	35.393300 N 116.979000 E	d__Archaea;p__Nitrososphaerota;c__Nitrososphaeria;o__Candidatus Nitrosocaldales;f__Candidatus Nitrosocaldaceae;g__Candidatus Nitrosocaldus;s__Candidatus Nitrosocaldus tengchongensis	hot spring
GB_GCA_013538695.1	96.52	0.09	Specific	1291192	88.8618	107	608547	41.8927	1453034	d__Archaea;p__Thermoproteota;c__Nitrososphaeria;o__Nitrososphaerales;f__Nitrosocaldaceae;g__Nitrosocaldus;s__Nitrosocaldus schleperae	ASM1353869v1	PRJNA628866	SAMN14754800	China: Jinze	2020-07-23	GCA_013538695.1	Hot spring sediment	25.441111 N 98.460000 E	d__Archaea;p__Nitrososphaerota;c__Nitrososphaeria;o__Candidatus Nitrosocaldales;f__Candidatus Nitrosocaldaceae;g__Candidatus Nitrosocaldus;s__Candidatus Nitrosocaldus schleperae	hot spring
GB_GCA_013538705.1	97.27	0.17	Specific	1298023	89.3748	26	608795	41.9183	1452337	d__Archaea;p__Thermoproteota;c__Nitrososphaeria;o__Nitrososphaerales;f__Nitrosocaldaceae;g__Nitrosocaldus;s__Nitrosocaldus schleperae	ASM1353870v1	PRJNA626367	SAMN14668020	China: Qianquan Hot Springs	2020-07-23	GCA_013538705.1	hot spring sediment	35.393300 N 116.979000 E	d__Archaea;p__Nitrososphaerota;c__Nitrososphaeria;o__Candidatus Nitrosocaldales;f__Candidatus Nitrosocaldaceae;g__Candidatus Nitrosocaldus;s__Candidatus Nitrosocaldus schleperae	hot spring
GB_GCA_013538715.1	96.31	0.38	Specific	1290654	88.5046	34	465090	31.8928	1458290	d__Archaea;p__Thermoproteota;c__Nitrososphaeria;o__Nitrososphaerales;f__Nitrosocaldaceae;g__Nitrosothermus;s__Nitrosothermus koennekei	ASM1353871v1	PRJNA626367	SAMN14668019	China: Qianquan Hot Springs	2020-07-23	GCA_013538715.1	hot spring sediment	35.393300 N 116.979000 E	d__Archaea;p__Nitrososphaerota;c__Nitrososphaeria;o__Candidatus Nitrosocaldales;f__Candidatus Nitrosocaldaceae;g__Candidatus Nitrosothermus;s__Candidatus Nitrosothermus koennekii	hot spring
GB_GCA_013538795.1	99.76	0.51	Specific	1405282	88.5121	41	511166	32.1966	1587672	d__Archaea;p__Thermoproteota;c__Nitrososphaeria;o__Nitrososphaerales;f__Nitrosocaldaceae;g__Nitrosothermus;s__Nitrosothermus koennekei	ASM1353879v1	PRJNA628866	SAMN14754798	China: Jinze	2020-07-23	GCA_013538795.1	Hot spring sediment	25.441111 N 98.460000 E	d__Archaea;p__Nitrososphaerota;c__Nitrososphaeria;o__Candidatus Nitrosocaldales;f__Candidatus Nitrosocaldaceae;g__Candidatus Nitrosothermus;s__Candidatus Nitrosothermus koennekii	hot spring
GB_GCA_013538805.1	97.19	0.05	Specific	1297546	89.2229	17	610164	41.9569	1454274	d__Archaea;p__Thermoproteota;c__Nitrososphaeria;o__Nitrososphaerales;f__Nitrosocaldaceae;g__Nitrosocaldus;s__Nitrosocaldus schleperae	ASM1353880v1	PRJNA628866	SAMN14754797	China: Jinze	2020-07-23	GCA_013538805.1	Hot spring sediment	25.441111 N 98.460000 E	d__Archaea;p__Nitrososphaerota;c__Nitrososphaeria;o__Candidatus Nitrosocaldales;f__Candidatus Nitrosocaldaceae;g__Candidatus Nitrosocaldus;s__Candidatus Nitrosocaldus schleperae	hot spring
GB_GCA_014836265.1	93.35	1.24	Specific	1306816	93.0075	120	569433	40.5858	1405065	d__Archaea;p__Thermoplasmatota;c__Thermoplasmata;o__ARK-15;f__ARK-15;g__ARK-15;s__ARK-15 sp002878135	ASM1483626v1	PRJNA565583	SAMN12911567	Russia: Griffin hot spring; Uzon caldera; Kamchatka	2020-09-30	GCA_014836265.1	sediments of neutral hot spring	54.498299 N 160.013768 E	d__Archaea;p__Candidatus Thermoplasmatota;c__Thermoplasmata;o__Thermoplasmatales;f__;g__;s__	hot spring
GB_GCA_017601145.1	86.53	0.57	General	1398900	86.2924	61	562776	34.7261	1621117	d__Archaea;p__Thermoproteota;c__EX4484-205;o__EX4484-205;f__JAAOZO01;g__JAAOZO01;s__JAAOZO01 sp017601145	ASM1760114v1	PRJNA544494	SAMN17855454	China: Tengchong county; Yunnan; DRTY-1 pool	2021-03-28	GCA_017601145.1	hot spring sediment	24.95389 N 98.43833 E	d__Archaea;p__Candidatus Brockarchaeota;c__;o__;f__;g__;s__	hot spring
GB_GCA_017601165.1	78.5	0.52	General	905038	87.5948	189	358496	34.6974	1033210	d__Archaea;p__Thermoproteota;c__EX4484-205;o__EX4484-205;f__JAAOZO01;g__JAAOZO01;s__JAAOZO01 sp017601145	ASM1760116v1	PRJNA544494	SAMN17856435	China: Tengchong county; Yunnan; DRTY-7 pool	2021-03-28	GCA_017601165.1	hot spring sediment	24.95389 N 98.43833 E	d__Archaea;p__Candidatus Brockarchaeota;c__;o__;f__;g__;s__	hot spring
GB_GCA_017601225.1	89.73	2.77	General	2092048	90.2554	58	1101055	47.5198	2317920	d__Archaea;p__Thermoproteota;c__EX4484-205;o__EX4484-205;f__JAAOZP01;g__JAAOZP01;s__JAAOZP01 sp017601225	ASM1760122v1	PRJNA544494	SAMN17857179	China: Tengchong county; Yunnan; DRTY-6 pool	2021-03-28	GCA_017601225.1	hot spring sediment	24.95389 N 98.43833 E	d__Archaea;p__Candidatus Brockarchaeota;c__;o__;f__;g__;s__	hot spring
GB_GCA_017601245.1	92.45	1.92	General	1169656	90.2683	68	537537	41.5442	1295755	d__Archaea;p__Thermoproteota;c__EX4484-205;o__EX4484-205;f__JAAOZP01;g__JAAOZP01;s__JAAOZP01 sp011363915	ASM1760124v1	PRJNA544494	SAMN17859761	China: Tengchong county; Yunnan; JZ-2 pool	2021-03-28	GCA_017601245.1	hot spring sediment	25.44111 N 98.46 E	d__Archaea;p__Candidatus Brockarchaeota;c__;o__;f__;g__;s__	hot spring
GB_GCA_017601265.1	77.71	1.34	General	1754370	86.3264	358	1182585	58.2898	2032251	d__Archaea;p__Thermoproteota;c__EX4484-205;o__EX4484-205;f__DTQO01;g__DTQO01;s__DTQO01 sp017601265	ASM1760126v1	PRJNA544494	SAMN17859629	China: Tengchong county; Yunnan; JZ-2 pool	2021-03-28	GCA_017601265.1	hot spring sediment	25.44111 N 98.46 E	d__Archaea;p__Candidatus Brockarchaeota;c__;o__;f__;g__;s__	hot spring
GB_GCA_017601285.1	74.99	0.61	General	724934	87.8362	133	285998	34.6606	825325	d__Archaea;p__Thermoproteota;c__EX4484-205;o__EX4484-205;f__JAAOZO01;g__JAAOZO01;s__JAAOZO01 sp017601145	ASM1760128v1	PRJNA544494	SAMN11841026	China: DiReTiYan Zone;Tengchong; Yunnan; DRTY-7 pool	2021-03-28	GCA_017601285.1	hot spring sediment	24.95353 N 98.43817 E	d__Archaea;p__Candidatus Brockarchaeota;c__;o__;f__;g__;s__	hot spring
GB_GCA_017601305.1	88.44	1.98	General	1912116	87.4716	225	1044403	47.8381	2185986	d__Archaea;p__Thermoproteota;c__EX4484-205;o__EX4484-205;f__JAAOZP01;g__JAAOZP01;s__JAAOZP01 sp017601395	ASM1760130v1	PRJNA544494	SAMN11841108	China: QuZhuoMu village; CuoNa county;Tibet Plateau	2021-03-28	GCA_017601305.1	hot spring sediment	28.24816 N 91.80855 E	d__Archaea;p__Candidatus Brockarchaeota;c__;o__;f__;g__;s__	hot spring
GB_GCA_017601345.1	77.37	1.68	General	1048000	88.5358	38	511387	43.2302	1183702	d__Archaea;p__Thermoproteota;c__EX4484-205;o__EX4484-205;f__JAAOZP01;g__JAAOZP01;s__JAAOZP01 sp017601345	ASM1760134v1	PRJNA544494	SAMN11841186	China: QuCai village; DangXiong county; Tibet Plateau	2021-03-28	GCA_017601345.1	hot spring sediment	30.66681 N 91.59114 E	d__Archaea;p__Candidatus Brockarchaeota;c__;o__;f__;g__;s__	hot spring
GB_GCA_017601395.1	90.96	2.02	General	1855836	86.6934	207	1014675	47.4584	2140688	d__Archaea;p__Thermoproteota;c__EX4484-205;o__EX4484-205;f__JAAOZP01;g__JAAOZP01;s__JAAOZP01 sp017601395	ASM1760139v1	PRJNA544494	SAMN11841105	China: GuDui geothermal area; Tibet Plateau	2021-03-28	GCA_017601395.1	hot spring sediment	28.52022 N 91.88211 E	d__Archaea;p__Candidatus Brockarchaeota;c__;o__;f__;g__;s__	hot spring
GB_GCA_018383815.1	95.55	5.14	General	3036882	80.1743	269	1595185	42.1359	3787850	d__Archaea;p__Asgardarchaeota;c__Jordarchaeia;o__Jordarchaeales;f__Jordarchaeaceae;g__Jordarchaeum;s__Jordarchaeum sp018383815	ASM1838381v1	PRJNA544494	SAMN18804112	China: QuZhuoMu village; CuoNa county;Tibet Plateau; QZM_A3 pool	2021-05-17	GCA_018383815.1	hot spring sediment	28.24816 N 91.80855 E	d__Archaea;p__;c__Candidatus Jordarchaeia;o__;f__;g__;s__	hot spring
GB_GCA_018383835.1	73.78	2.27	General	1405308	83.9643	353	834225	50.0374	1673698	d__Archaea;p__Asgardarchaeota;c__Jordarchaeia;o__Jordarchaeales;f__Freyrarchaeaceae;g__DTBI01;s__DTBI01 sp018383835	ASM1838383v1	PRJNA544494	SAMN18804109	China: QuCai village; DangXiong county; Tibet Plateau	2021-05-17	GCA_018383835.1	hot spring sediment	30.66681 N 91.59114 E	d__Archaea;p__;c__Candidatus Jordarchaeia;o__;f__;g__;s__	hot spring
GB_GCA_018383855.1	92.13	7.64	General	1975879	86.2967	125	1087698	47.5053	2289635	d__Archaea;p__Asgardarchaeota;c__Jordarchaeia;o__Jordarchaeales;f__Freyrarchaeaceae;g__DTBI01;s__DTBI01 sp019057715	ASM1838385v1	PRJNA544494	SAMN18804108	China: DiReTiYan Zone;Tengchong; Yunnan; DRTY-7 pool	2021-05-17	GCA_018383855.1	hot spring sediment	24.95 N 98.44 E	d__Archaea;p__;c__Candidatus Jordarchaeia;o__;f__;g__;s__	hot spring
GB_GCA_018383875.1	94.57	4.91	General	2942857	79.9754	282	1546199	42.0488	3679703	d__Archaea;p__Asgardarchaeota;c__Jordarchaeia;o__Jordarchaeales;f__Jordarchaeaceae;g__Jordarchaeum;s__Jordarchaeum sp018383815	ASM1838387v1	PRJNA544494	SAMN18804111	China: QuZhuoMu village; CuoNa county;Tibet Plateau; QZM_A2 pool	2021-05-17	GCA_018383875.1	hot spring sediment	28.24816 N 91.80855 E	d__Archaea;p__;c__Candidatus Jordarchaeia;o__;f__;g__;s__	hot spring
GB_GCA_018383895.1	83.83	2.73	General	2764862	79.6076	411	1451344	41.8629	3473114	d__Archaea;p__Asgardarchaeota;c__Jordarchaeia;o__Jordarchaeales;f__Jordarchaeaceae;g__Jordarchaeum;s__Jordarchaeum sp018383815	ASM1838389v1	PRJNA544494	SAMN18804110	China: QuZhuoMu village; CuoNa county;Tibet Plateau; QZM_A2 pool	2021-05-17	GCA_018383895.1	hot spring sediment	28.24816 N 91.80855 E	d__Archaea;p__;c__Candidatus Jordarchaeia;o__;f__;g__;s__	hot spring
GB_GCA_018396395.1	82.6	1.23	General	1334382	79.6648	226	791944	47.3838	1674996	d__Archaea;p__Thermoproteota;c__Bathyarchaeia;o__B24;f__JAGTQN01;g__JAGTQN01;s__JAGTQN01 sp018396395	ASM1839639v1	PRJNA544494	SAMN18839120	China: QuZhuoMu village; CuoNa county;Tibet Plateau; QZM_A2 pool	2021-05-18	GCA_018396395.1	Hot spring sediment	28.25 N 91.81 E	d__Archaea;p__Candidatus Bathyarchaeota;c__;o__;f__;g__;s__	hot spring
GB_GCA_018396405.1	95.59	4.26	General	1331707	89.4239	109	635090	42.6511	1489207	d__Archaea;p__Thermoproteota;c__Bathyarchaeia;o__Bathyarchaeales;f__B26-1;g__DTEX01;s__DTEX01 sp018396405	ASM1839640v1	PRJNA544494	SAMN18839110	China: Tengchong county; Yunnan; JZ-2 pool	2021-05-18	GCA_018396405.1	Hot spring sediment	25.44111 N 98.46 E	d__Archaea;p__Candidatus Bathyarchaeota;c__;o__;f__;g__;s__	hot spring
GB_GCA_018396415.1	96.29	3.28	General	1213170	87.558	45	593098	42.8103	1385562	d__Archaea;p__Thermoproteota;c__Bathyarchaeia;o__RBG-16-48-13;f__JAGTRE01;g__JAGTRE01;s__JAGTRE01 sp018396415	ASM1839641v1	PRJNA544494	SAMN18839137	China: Tengchong county; Yunnan; JZ-2 pool	2021-05-18	GCA_018396415.1	Hot spring sediment	25.44111 N 98.46 E	d__Archaea;p__Candidatus Bathyarchaeota;c__;o__;f__;g__;s__	hot spring
GB_GCA_018396435.1	87.4	0.77	General	1229247	88.4573	107	594231	42.7681	1389650	d__Archaea;p__Thermoproteota;c__Bathyarchaeia;o__Bathyarchaeales;f__B26-1;g__DTEX01;s__DTEX01 sp018396435	ASM1839643v1	PRJNA544494	SAMN18839139	China: Tengchong county; Yunnan; JZ-2 pool	2021-05-18	GCA_018396435.1	Hot spring sediment	25.44111 N 98.46 E	d__Archaea;p__Candidatus Bathyarchaeota;c__;o__;f__;g__;s__	hot spring
GB_GCA_018396495.1	87.37	2.17	General	1630163	85.8822	271	783939	41.4652	1898139	d__Archaea;p__Thermoproteota;c__Bathyarchaeia;o__B24;f__B24;g__DTBU01;s__DTBU01 sp018396755	ASM1839649v1	PRJNA544494	SAMN18839122	China: QuZhuoMu village; CuoNa county;Tibet Plateau; QZM_A3 pool	2021-05-18	GCA_018396495.1	Hot spring sediment	28.25 N 91.81 E	d__Archaea;p__Candidatus Bathyarchaeota;c__;o__;f__;g__;s__	hot spring
GB_GCA_018396515.1	65.14	2.69	General	1194734	83.9614	288	740587	52.3036	1422957	d__Archaea;p__Thermoproteota;c__Bathyarchaeia;o__TCS64;f__TCS64;g__JAGTRB01;s__JAGTRB01 sp018396515	ASM1839651v1	PRJNA544494	SAMN18839116	China: QuZhuoMu village; CuoNa county;Tibet Plateau; QZM_A1 pool	2021-05-18	GCA_018396515.1	Hot spring sediment	28.25 N 91.81 E	d__Archaea;p__Candidatus Bathyarchaeota;c__;o__;f__;g__;s__	hot spring
GB_GCA_018396535.1	93.37	1.79	General	1279373	90.4437	14	580524	41.0394	1414552	d__Archaea;p__Thermoproteota;c__Bathyarchaeia;o__B24;f__DRYS01;g__DRYS01;s__DRYS01 sp018396535	ASM1839653v1	PRJNA544494	SAMN18839109	China: Tengchong county; Yunnan; JZ-2 pool	2021-05-18	GCA_018396535.1	Hot spring sediment	25.44111 N 98.46 E	d__Archaea;p__Candidatus Bathyarchaeota;c__;o__;f__;g__;s__	hot spring
GB_GCA_018396555.1	89.98	1.54	General	1496626	86.1993	195	743259	42.8723	1736240	d__Archaea;p__Thermoproteota;c__Bathyarchaeia;o__Bathyarchaeales;f__B26-1;g__DTEX01;s__DTEX01 sp018396555	ASM1839655v1	PRJNA544494	SAMN18839118	China: QuZhuoMu village; CuoNa county;Tibet Plateau; QZM_A2 pool	2021-05-18	GCA_018396555.1	Hot spring sediment	28.25 N 91.81 E	d__Archaea;p__Candidatus Bathyarchaeota;c__;o__;f__;g__;s__	hot spring
GB_GCA_018396565.1	79.38	1.06	General	1356229	86.2213	244	721881	46.049	1572962	d__Archaea;p__Thermoproteota;c__Bathyarchaeia;o__40CM-2-53-6;f__RBG-13-38-9;g__DTMT01;s__DTMT01 sp018396565	ASM1839656v1	PRJNA544494	SAMN18839121	China: QuZhuoMu village; CuoNa county;Tibet Plateau; QZM_A2 pool	2021-05-18	GCA_018396565.1	Hot spring sediment	28.25 N 91.81 E	d__Archaea;p__Candidatus Bathyarchaeota;c__;o__;f__;g__;s__	hot spring
GB_GCA_018396615.1	86.12	3.62	General	1456935	88.6612	197	739614	45.0858	1643261	d__Archaea;p__Thermoproteota;c__Bathyarchaeia;o__Bathyarchaeales;f__UBA233;g__JAGTQT01;s__JAGTQT01 sp018396615	ASM1839661v1	PRJNA544494	SAMN18839126	China: QuZhuoMu village; CuoNa county;Tibet Plateau; QZM_B1 pool	2021-05-18	GCA_018396615.1	Hot spring sediment	28.25 N 91.81 E	d__Archaea;p__Candidatus Bathyarchaeota;c__;o__;f__;g__;s__	hot spring
GB_GCA_018396635.1	99.03	3.29	General	1314868	90.616	35	645019	44.4524	1451033	d__Archaea;p__Thermoproteota;c__Bathyarchaeia;o__Bathyarchaeales;f__B26-1;g__DTEX01;s__DTEX01 sp018396635	ASM1839663v1	PRJNA544494	SAMN18839111	China: Tengchong county; Yunnan; JZ-2 pool	2021-05-18	GCA_018396635.1	Hot spring sediment	25.44111 N 98.46 E	d__Archaea;p__Candidatus Bathyarchaeota;c__;o__;f__;g__;s__	hot spring
GB_GCA_018396655.1	94.38	1.01	General	1192095	90.2818	51	573631	43.4852	1320416	d__Archaea;p__Thermoproteota;c__Bathyarchaeia;o__Bathyarchaeales;f__B26-1;g__DTEX01;s__DTEX01 sp018396655	ASM1839665v1	PRJNA544494	SAMN18839112	China: Tengchong county; Yunnan; JZ-2 pool	2021-05-18	GCA_018396655.1	Hot spring sediment	25.44111 N 98.46 E	d__Archaea;p__Candidatus Bathyarchaeota;c__;o__;f__;g__;s__	hot spring
GB_GCA_018396675.1	87.86	2.22	General	1196296	91.4237	15	560839	42.8609	1308518	d__Archaea;p__Thermoproteota;c__Bathyarchaeia;o__Bathyarchaeales;f__UBA233;g__JAGTQX01;s__JAGTQX01 sp018396675	ASM1839667v1	PRJNA544494	SAMN18839130	China: Tengchong county; Yunnan; DRTY-6 pool	2021-05-18	GCA_018396675.1	Hot spring sediment	24.95 N 98.44 E	d__Archaea;p__Candidatus Bathyarchaeota;c__;o__;f__;g__;s__	hot spring
GB_GCA_018396695.1	95.86	2.72	General	1642631	86.4274	148	822578	43.3295	1900590	d__Archaea;p__Thermoproteota;c__Bathyarchaeia;o__TCS64;f__TCS64;g__JAGTQU01;s__JAGTQU01 sp018396695	ASM1839669v1	PRJNA544494	SAMN18839127	China: QuZhuoMu village; CuoNa county;Tibet Plateau; QZM_B1 pool	2021-05-18	GCA_018396695.1	Hot spring sediment	28.25 N 91.81 E	d__Archaea;p__Candidatus Bathyarchaeota;c__;o__;f__;g__;s__	hot spring
GB_GCA_018396705.1	96.72	2.07	General	1537781	89.9939	9	738737	43.2323	1708761	d__Archaea;p__Thermoproteota;c__Bathyarchaeia;o__Bathyarchaeales;f__UBA233;g__DRVP01;s__DRVP01 sp018396705	ASM1839670v1	PRJNA544494	SAMN18839132	China: Tengchong county; Yunnan; DRTY-6 pool	2021-05-18	GCA_018396705.1	Hot spring sediment	24.95 N 98.44 E	d__Archaea;p__Candidatus Bathyarchaeota;c__;o__;f__;g__;s__	hot spring
GB_GCA_018396725.1	98.87	4.07	General	1478209	84.2929	38	926403	52.8307	1753657	d__Archaea;p__Thermoproteota;c__Bathyarchaeia;o__40CM-2-53-6;f__DTGE01;g__DTGE01;s__DTGE01 sp018396725	ASM1839672v1	PRJNA544494	SAMN18839135	China: Tengchong county; Yunnan; JZ-2 pool	2021-05-18	GCA_018396725.1	Hot spring sediment	25.44111 N 98.46 E	d__Archaea;p__Candidatus Bathyarchaeota;c__;o__;f__;g__;s__	hot spring
GB_GCA_018396755.1	89.23	1.56	General	1716130	86.5281	97	820980	41.4271	1983321	d__Archaea;p__Thermoproteota;c__Bathyarchaeia;o__B24;f__B24;g__DTBU01;s__DTBU01 sp018396755	ASM1839675v1	PRJNA544494	SAMN18839119	China: QuZhuoMu village; CuoNa county;Tibet Plateau; QZM_A2 pool	2021-05-18	GCA_018396755.1	Hot spring sediment	28.25 N 91.81 E	d__Archaea;p__Candidatus Bathyarchaeota;c__;o__;f__;g__;s__	hot spring
GB_GCA_018396775.1	98.49	0.51	General	1177946	88.5094	25	431918	32.454	1330871	d__Archaea;p__Thermoproteota;c__Bathyarchaeia;o__40CM-2-53-6;f__DTDX01;g__DTDX01;s__DTDX01 sp018396775	ASM1839677v1	PRJNA544494	SAMN18839138	China: Tengchong county; Yunnan; JZ-2 pool	2021-05-18	GCA_018396775.1	Hot spring sediment	25.44111 N 98.46 E	d__Archaea;p__Candidatus Bathyarchaeota;c__;o__;f__;g__;s__	hot spring
GB_GCA_018396795.1	70.81	5.87	General	1385229	88.2029	334	647062	41.2347	1570502	d__Archaea;p__Thermoproteota;c__Bathyarchaeia;o__Bathyarchaeales;f__B26-1;g__DTEX01;s__DTEX01 sp018396795	ASM1839679v1	PRJNA544494	SAMN18839140	China: Tengchong county; Yunnan; JZ-2 pool	2021-05-18	GCA_018396795.1	hot spring sediment	25.44111 N 98.46 E	d__Archaea;p__Candidatus Bathyarchaeota;c__;o__;f__;g__;s__	hot spring
GB_GCA_018396815.1	100	0.91	General	1303771	87.7498	12	459717	30.9411	1485783	d__Archaea;p__Thermoproteota;c__Bathyarchaeia;o__40CM-2-53-6;f__DTDX01;g__DTDX01;s__DTDX01 sp018396815	ASM1839681v1	PRJNA544494	SAMN18839131	China: Tengchong county; Yunnan; DRTY-6 pool	2021-05-18	GCA_018396815.1	Hot spring sediment	24.95 N 98.44 E	d__Archaea;p__Candidatus Bathyarchaeota;c__;o__;f__;g__;s__	hot spring
GB_GCA_018396855.1	60.64	0.61	Specific	1099785	84.8528	317	526290	40.8223	1296110	d__Archaea;p__Thermoproteota;c__Bathyarchaeia;o__B24;f__B24;g__DTBU01;s__DTBU01 sp018396755	ASM1839685v1	PRJNA544494	SAMN18839117	China: QuZhuoMu village; CuoNa county;Tibet Plateau; QZM_A2_3 pool	2021-05-18	GCA_018396855.1	Hot spring sediment	28.25 N 91.81 E	d__Archaea;p__Candidatus Bathyarchaeota;c__;o__;f__;g__;s__	hot spring
GB_GCA_018396865.1	96.96	3.24	General	1564103	85.5993	48	928885	50.8378	1827238	d__Archaea;p__Thermoproteota;c__Bathyarchaeia;o__TCS64;f__TCS64;g__JAGTRB01;s__JAGTRB01 sp018396865	ASM1839686v1	PRJNA544494	SAMN18839134	China: Tengchong county; Yunnan; JZ-2 pool	2021-05-18	GCA_018396865.1	Hot spring sediment	25.44111 N 98.46 E	d__Archaea;p__Candidatus Bathyarchaeota;c__;o__;f__;g__;s__	hot spring
GB_GCA_018396875.1	93.78	1.64	General	1145121	91.9091	51	571714	46.0219	1245928	d__Archaea;p__Thermoproteota;c__Bathyarchaeia;o__Bathyarchaeales;f__UBA233;g__DRVP01;s__DRVP01 sp018396875	ASM1839687v1	PRJNA544494	SAMN18839113	China: Tengchong county; Yunnan; JZ-2 pool	2021-05-18	GCA_018396875.1	Hot spring sediment	25.44111 N 98.46 E	d__Archaea;p__Candidatus Bathyarchaeota;c__;o__;f__;g__;s__	hot spring
GB_GCA_018396915.1	96.26	0.96	General	1426372	87.47	63	741724	45.4924	1630699	d__Archaea;p__Thermoproteota;c__Bathyarchaeia;o__40CM-2-53-6;f__RBG-13-38-9;g__DTMT01;s__DTMT01 sp018396915	ASM1839691v1	PRJNA544494	SAMN18839136	China: Tengchong county; Yunnan; JZ-2 pool	2021-05-18	GCA_018396915.1	hot spring sediment	25.44111 N 98.46 E	d__Archaea;p__Candidatus Bathyarchaeota;c__;o__;f__;g__;s__	hot spring
GB_GCA_018396935.1	74.76	0.03	Specific	962409	89.421	258	447387	41.6669	1076267	d__Archaea;p__Thermoproteota;c__Bathyarchaeia;o__Bathyarchaeales;f__UBA233;g__DSZD01;s__DSZD01 sp018396935	ASM1839693v1	PRJNA544494	SAMN18839133	China: Tengchong county; Yunnan; DRTY-8 pool	2021-05-18	GCA_018396935.1	Hot spring sediment	24.95 N 98.44 E	d__Archaea;p__Candidatus Bathyarchaeota;c__;o__;f__;g__;s__	hot spring
GB_GCA_018396955.1	91.05	1.56	General	1194373	87.44	94	599993	43.9364	1365935	d__Archaea;p__Thermoproteota;c__Bathyarchaeia;o__Bathyarchaeales;f__UBA233;g__JAGTQI01;s__JAGTQI01 sp018396955	ASM1839695v1	PRJNA544494	SAMN18839115	China: DaGeJia village; AngRen county; Tibet Plateau; DGJ8 pool	2021-05-18	GCA_018396955.1	Hot spring sediment	29.60 N 85.75 E	d__Archaea;p__Candidatus Bathyarchaeota;c__;o__;f__;g__;s__	hot spring
GB_GCA_018396975.1	92.76	1.11	General	1000675	90.9987	81	504685	45.9649	1099659	d__Archaea;p__Thermoproteota;c__Bathyarchaeia;o__Bathyarchaeales;f__B26-1;g__DTEX01;s__DTEX01 sp018396975	ASM1839697v1	PRJNA544494	SAMN18839107	China: Tengchong county; Yunnan; JZ-2 pool	2021-05-18	GCA_018396975.1	Hot spring sediment	25.44111 N 98.46 E	d__Archaea;p__Candidatus Bathyarchaeota;c__;o__;f__;g__;s__	hot spring
GB_GCA_018396995.1	98.53	2.03	General	1308336	89.4996	43	637552	43.6191	1461834	d__Archaea;p__Thermoproteota;c__Bathyarchaeia;o__Bathyarchaeales;f__B26-1;g__DTEX01;s__DTEX01 sp018396995	ASM1839699v1	PRJNA544494	SAMN18839108	China: Tengchong county; Yunnan; JZ-2 pool	2021-05-18	GCA_018396995.1	Hot spring sediment	25.44111 N 98.46 E	d__Archaea;p__Candidatus Bathyarchaeota;c__;o__;f__;g__;s__	hot spring
GB_GCA_018397005.1	83.04	1.16	General	1146073	87.032	202	568353	43.256	1316841	d__Archaea;p__Thermoproteota;c__Bathyarchaeia;o__TCS64;f__TCS64;g__JAGTQU01;s__JAGTQU01 sp018396695	ASM1839700v1	PRJNA544494	SAMN18839129	China: QuZhuoMu village; CuoNa county;Tibet Plateau; QZM_B4 pool	2021-05-18	GCA_018397005.1	Hot spring sediment	28.25 N 91.81 E	d__Archaea;p__Candidatus Bathyarchaeota;c__;o__;f__;g__;s__	hot spring
GB_GCA_018397035.1	73.81	1.99	General	1435601	84.4172	240	881088	51.9038	1700603	d__Archaea;p__Thermoproteota;c__Bathyarchaeia;o__40CM-2-53-6;f__RBG-13-38-9;g__JAGTQV01;s__JAGTQV01 sp018397035	ASM1839703v1	PRJNA544494	SAMN18839128	China: QuZhuoMu village; CuoNa county;Tibet Plateau; QZM_B1 pool	2021-05-18	GCA_018397035.1	Hot spring sediment	28.25 N 91.81 E	d__Archaea;p__Candidatus Bathyarchaeota;c__;o__;f__;g__;s__	hot spring
GB_GCA_018397055.1	87.33	0.45	General	1231533	87.4288	135	595737	42.3304	1408612	d__Archaea;p__Thermoproteota;c__Bathyarchaeia;o__Bathyarchaeales;f__B26-1;g__PIYB01;s__PIYB01 sp018397055	ASM1839705v1	PRJNA544494	SAMN18839125	China: QuZhuoMu village; CuoNa county;Tibet Plateau; QZM_B1 pool	2021-05-18	GCA_018397055.1	Hot spring sediment	28.25 N 91.81 E	d__Archaea;p__Candidatus Bathyarchaeota;c__;o__;f__;g__;s__	hot spring
GB_GCA_018397065.1	71.55	0.63	General	1043161	86.7844	52	497634	41.4029	1202015	d__Archaea;p__Thermoproteota;c__Bathyarchaeia;o__Bathyarchaeales;f__B26-1;g__PIYB01;s__PIYB01 sp018397065	ASM1839706v1	PRJNA544494	SAMN18839141	China: Tengchong county; Yunnan; JZ-2 pool	2021-05-18	GCA_018397065.1	Hot spring sediment	25.44111 N 98.46 E	d__Archaea;p__Candidatus Bathyarchaeota;c__;o__;f__;g__;s__	hot spring
GB_GCA_018920185.1	92.53	0.05	General	567767	88.2788	8	219797	34.175	643152	d__Archaea;p__Aenigmatarchaeota;c__Aenigmatarchaeia;o__CG10238-14;f__SCSR01;g__JACOWB01;s__JACOWB01 sp018920185	ASM1892018v1	PRJNA544494	SAMN19664510	China: Tengchong county; Yunnan; QQ pool	2021-06-16	GCA_018920185.1	Hot spring sediment	24.95 N 98.44 E	d__Archaea;p__Candidatus Aenigmarchaeota;c__;o__;f__;g__;s__	hot spring
GB_GCA_018920245.1	89.36	1.3	General	475061	92.1699	39	246779	47.9023	515419	d__Archaea;p__Aenigmatarchaeota;c__Aenigmatarchaeia;o__Aenigmatarchaeales;f__JAHLMS01;g__JAHLMS01;s__JAHLMS01 sp018920245	ASM1892024v1	PRJNA544494	SAMN19664509	China: Tengchong county; Yunnan; JZ-2 pool	2021-06-16	GCA_018920245.1	Hot spring sediment	25.44111 N 98.46 E	d__Archaea;p__Candidatus Aenigmarchaeota;c__;o__;f__;g__;s__	hot spring
GB_GCA_018920255.1	94.63	0.01	General	516773	93.6076	26	141663	25.6759	552063	d__Archaea;p__Aenigmatarchaeota;c__Aenigmatarchaeia;o__Aenigmatarchaeales;f__JAHLMR01;g__JAHLMR01;s__JAHLMR01 sp018920255	ASM1892025v1	PRJNA544494	SAMN19664508	China: Tengchong county; Yunnan; DRTY-6 pool	2021-06-16	GCA_018920255.1	Hot spring sediment	24.95 N 98.44 E	d__Archaea;p__Candidatus Aenigmarchaeota;c__;o__;f__;g__;s__	hot spring
GB_GCA_018920285.1	84.83	1.68	General	634183	92.1365	75	196820	28.6039	688308	d__Archaea;p__Aenigmatarchaeota;c__Aenigmatarchaeia;o__CG10238-14;f__CG10238-14;g__JAHLMN01;s__JAHLMN01 sp018920345	ASM1892028v1	PRJNA544494	SAMN19664507	China: Tengchong county; Yunnan; DRTY-6 pool	2021-06-16	GCA_018920285.1	Hot spring sediment	24.95 N 98.44 E	d__Archaea;p__Candidatus Aenigmarchaeota;c__;o__;f__;g__;s__	hot spring
GB_GCA_018920305.1	94.76	0.5	General	515188	93.0636	19	141138	25.4952	553587	d__Archaea;p__Aenigmatarchaeota;c__Aenigmatarchaeia;o__CG10238-14;f__SpSt-28;g__JAHLMO01;s__JAHLMO01 sp018920305	ASM1892030v1	PRJNA544494	SAMN19664505	China: Tengchong county; Yunnan; GMQS pool	2021-06-16	GCA_018920305.1	Hot spring sediment	24.95 N 98.45 E	d__Archaea;p__Candidatus Aenigmarchaeota;c__;o__;f__;g__;s__	hot spring
GB_GCA_018920315.1	85.92	0.15	General	621982	87.2356	19	219099	30.8702	712991	d__Archaea;p__Aenigmatarchaeota;c__Aenigmatarchaeia;o__GW2011-AR5;f__JAHLMP01;g__JAHLMP01;s__JAHLMP01 sp018920315	ASM1892031v1	PRJNA544494	SAMN19664506	China: Tengchong county; Yunnan; DRTY-6 pool	2021-06-16	GCA_018920315.1	Hot spring sediment	24.95 N 98.44 E	d__Archaea;p__Candidatus Aenigmarchaeota;c__;o__;f__;g__;s__	hot spring
GB_GCA_018920345.1	95.54	0.37	General	756177	92.6994	28	237655	29.138	815730	d__Archaea;p__Aenigmatarchaeota;c__Aenigmatarchaeia;o__CG10238-14;f__CG10238-14;g__JAHLMN01;s__JAHLMN01 sp018920345	ASM1892034v1	PRJNA544494	SAMN19664504	China: Tengchong county; Yunnan; DRTY-7 pool	2021-06-16	GCA_018920345.1	Hot spring sediment	24.95 N 98.44 E	d__Archaea;p__Candidatus Aenigmarchaeota;c__;o__;f__;g__;s__	hot spring
GB_GCA_018920365.1	93.75	0.09	General	708382	94.1462	19	237852	31.6113	752428	d__Archaea;p__Aenigmatarchaeota;c__Aenigmatarchaeia;o__CG10238-14;f__CG10238-14;g__JAHLMN01;s__JAHLMN01 sp018920365	ASM1892036v1	PRJNA544494	SAMN19664503	China: Tengchong county; Yunnan; DRTY-6 pool	2021-06-16	GCA_018920365.1	Hot spring sediment	24.95 N 98.44 E	d__Archaea;p__Candidatus Aenigmarchaeota;c__;o__;f__;g__;s__	hot spring
GB_GCA_019057675.1	83.86	2.41	General	1615050	85.0993	120	912022	48.0557	1897842	d__Archaea;p__Asgardarchaeota;c__Jordarchaeia;o__Jordarchaeales;f__Freyrarchaeaceae;g__DTBI01;s__DTBI01 sp019057675	ASM1905767v1	PRJNA678817	SAMN18623301	USA:Little Hot Creek 4	2021-06-29	GCA_019057675.1	hot spring sediment	37.6906 N 118.8442 W	d__Archaea;p__;c__Candidatus Jordarchaeia;o__Candidatus Jordarchaeales;f__Candidatus Jordarchaeaceae;g__Candidatus Jordarchaeum;s__	hot spring
GB_GCA_019057715.1	70.15	1.8	General	1578451	86.0265	219	872330	47.5425	1834843	d__Archaea;p__Asgardarchaeota;c__Jordarchaeia;o__Jordarchaeales;f__Freyrarchaeaceae;g__DTBI01;s__DTBI01 sp019057715	ASM1905771v1	PRJNA678817	SAMN18623300	China:Jinze Hot Spring; China	2021-06-29	GCA_019057715.1	hot spring sediment	25.4413 N 98.4600 E	d__Archaea;p__;c__Candidatus Jordarchaeia;o__Candidatus Jordarchaeales;f__Candidatus Jordarchaeaceae;g__Candidatus Jordarchaeum;s__	hot spring
GB_GCA_019428815.1	85.18	0.43	General	566382	87.812	9	196584	30.4784	644994	d__Archaea;p__Nanoarchaeota;c__Nanoarchaeia;o__Pacearchaeales;f__GW2011-AR1;g__ASMP01;s__ASMP01 sp019428815	ASM1942881v1	PRJNA748847	SAMN20345983	Russia: Karabetova Gora near the city of Taman	2021-07-31	GCA_019428815.1	sediment and water from a salsa lake of a terrestrial mud volcano	45.204444 N 36.785000 E	d__Bacteria;p__;c__;o__;f__;g__;s__	hot spring
GB_GCA_019429005.1	93.55	1.1	General	946502	87.7214	20	320993	29.7633	1078986	d__Archaea;p__EX4484-52;c__EX4484-52;o__EX4484-52;f__GLR71;g__JAHYJR01;s__JAHYJR01 sp019429005	ASM1942900v1	PRJNA748847	SAMN20345978	Russia: Karabetova Gora near the city of Taman	2021-07-31	GCA_019429005.1	sediment and water from a salsa lake of a terrestrial mud volcano	45.204444 N 36.785000 E	d__Archaea;p__;c__;o__;f__;g__;s__	hot spring
GB_GCA_019429125.1	93.48	1.02	General	990755	85.4987	33	393689	33.9769	1158795	d__Archaea;p__EX4484-52;c__EX4484-52;o__EX4484-52;f__GLR71;g__GLR71;s__GLR71 sp019429125	ASM1942912v1	PRJNA748847	SAMN20345975	Russia: Karabetova Gora near the city of Taman	2021-07-31	GCA_019429125.1	sediment and water from a salsa lake of a terrestrial mud volcano	45.204444 N 36.785000 E	d__Archaea;p__;c__;o__;f__;g__;s__	hot spring
GB_GCA_019429165.1	83.9	0.15	Specific	1500259	84.9021	275	724666	41.01	1767046	d__Archaea;p__Halobacteriota;c__Methanosarcinia;o__Methanosarcinales;f__Methanosarcinaceae;g__DQIP01;s__DQIP01 sp019429165	ASM1942916v1	PRJNA748847	SAMN20345970	Russia: Karabetova Gora near the city of Taman	2021-07-31	GCA_019429165.1	sediment and water from a salsa lake of a terrestrial mud volcano	45.204444 N 36.785000 E	d__Archaea;p__Euryarchaeota;c__Methanomicrobia;o__Methanosarcinales;f__Methanosarcinaceae;g__;s__	hot spring
GB_GCA_019429385.1	100	0.35	Specific	2113167	88.0129	70	1089474	45.3763	2400975	d__Archaea;p__Halobacteriota;c__Methanosarcinia;o__Methanosarcinales;f__Methanocomedenaceae;g__QBUR01;s__QBUR01 sp019429385	ASM1942938v1	PRJNA748847	SAMN20345953	Russia: Karabetova Gora near the city of Taman	2021-07-31	GCA_019429385.1	sediment and water from a salsa lake of a terrestrial mud volcano	45.204444 N 36.785000 E	d__Archaea;p__Euryarchaeota;c__Methanomicrobia;o__Methanosarcinales;f__;g__;s__	hot spring
GB_GCA_020216645.1	47.51	0.07	Specific	762542	91.0521	100	350868	41.8957	837479	d__Archaea;p__Thermoproteota;c__Nitrososphaeria;o__Nitrososphaerales;f__Nitrosopumilaceae;g__Nitrosotenuis;s__Nitrosotenuis uzonensis	ASM2021664v1	PRJNA673998	SAMN16861451	India: Khirganga hotspring; Himachal Pradesh; Northern Hiamayas	2021-10-02	GCA_020216645.1	hot spring sediment	31.5934 N 77.3035 E	d__Archaea;p__Nitrososphaerota;c__;o__;f__;g__Candidatus Nitrosotenuis;s__	hot spring
GB_GCA_020832765.1	64.61	2.5	Specific	1375217	88.1423	273	727409	46.6221	1560224	d__Archaea;p__Thermoproteota;c__Thermoprotei;o__Thermofilales;f__Thermofilaceae;g__Thermofilum;s__Thermofilum adornatum	ASM2083276v1	PRJNA568220	SAMN18938204	USA: Yellowstone National Park; GGS063 Spring	2021-11-10	GCA_020832765.1	Sediments from shelf	44.69047 N 110.72917 W	d__Archaea;p__Thermoproteota;c__Thermoprotei;o__Thermofilales;f__Thermofilaceae;g__Thermofilum;s__	hot spring
GB_GCA_020832825.1	82.51	1.04	General	643427	91.513	86	238417	33.9094	703099	d__Archaea;p__Aenigmatarchaeota;c__Aenigmatarchaeia;o__CG10238-14;f__SpSt-28;g__SpSt-28;s__SpSt-28 sp020832825	ASM2083282v1	PRJNA568220	SAMN18938202	USA: Yellowstone National Park; GGS063 Spring	2021-11-10	GCA_020832825.1	Sediments from shelf	44.69047 N 110.72917 W	d__Archaea;p__Candidatus Aenigmarchaeota;c__;o__;f__;g__;s__	hot spring
GB_GCA_020832865.1	49.19	0.01	Specific	449139	90.8548	78	213712	43.2311	494348	d__Archaea;p__Thermoproteota;c__Thermoprotei_A;o__Sulfolobales;f__Desulfurococcaceae;g__UBA285;s__UBA285 sp020832865	ASM2083286v1	PRJNA568220	SAMN18938200	USA: Yellowstone National Park; GGS063 Spring	2021-11-10	GCA_020832865.1	Sediments from shelf	44.69047 N 110.72917 W	d__Archaea;p__Thermoproteota;c__Thermoprotei;o__Desulfurococcales;f__Desulfurococcaceae;g__;s__	hot spring
GB_GCA_020832885.1	84.87	0.37	Specific	1160843	89.4752	68	578967	44.6255	1297391	d__Archaea;p__Thermoproteota;c__Thermoprotei_A;o__Sulfolobales;f__Fervidicoccaceae;g__WYEQ01;s__WYEQ01 sp009904015	ASM2083288v1	PRJNA568220	SAMN18938199	USA: Yellowstone National Park; GGS063 Spring	2021-11-10	GCA_020832885.1	Sediments from shelf	44.69047 N 110.72917 W	d__Archaea;p__Thermoproteota;c__Thermoprotei;o__Fervidicoccales;f__Fervidicoccaceae;g__;s__	hot spring
GB_GCA_020832905.1	92.47	0.63	General	1080822	93.0666	21	317801	27.365	1161342	d__Archaea;p__Thermoproteota;c__Methanomethylicia;o__Methanomethylicales;f__Methanomethylicaceae;g__WYZ-LMO11;s__WYZ-LMO11 sp020832905	ASM2083290v1	PRJNA568220	SAMN18938197	USA: Yellowstone National Park; GGS063 Spring	2021-11-10	GCA_020832905.1	Sediments from shelf	44.69047 N 110.72917 W	d__Archaea;p__Candidatus Verstraetearchaeota;c__;o__;f__;g__;s__	hot spring
GB_GCA_020832925.1	99.12	2.23	Specific	1610864	85.7502	101	710293	37.8106	1878555	d__Archaea;p__Thermoproteota;c__Thermoprotei_A;o__Sulfolobales;f__Ignisphaeraceae;g__Ignisphaera;s__Ignisphaera sp020832925	ASM2083292v1	PRJNA568220	SAMN18938196	USA: Yellowstone National Park; GGS063 Spring	2021-11-10	GCA_020832925.1	Sediments from shelf	44.69047 N 110.72917 W	d__Archaea;p__Thermoproteota;c__Thermoprotei;o__Desulfurococcales;f__Desulfurococcaceae;g__;s__	hot spring
GB_GCA_020832965.1	93.65	10.15	Specific	2780686	87.01	413	1596932	49.9694	3195823	d__Archaea;p__Thermoproteota;c__Thermoprotei;o__Thermofilales;f__Thermofilaceae;g__Thermofilum;s__Thermofilum sp020832965	ASM2083296v1	PRJNA568220	SAMN18938203	USA: Yellowstone National Park; GGS063 Spring	2021-11-10	GCA_020832965.1	Sediments from shelf	44.69047 N 110.72917 W	d__Archaea;p__Thermoproteota;c__Thermoprotei;o__Thermofilales;f__Thermofilaceae;g__Thermofilum;s__	hot spring
GB_GCA_020832985.1	82.33	0.57	Specific	1282520	90.3234	107	549842	38.7234	1419920	d__Archaea;p__Thermoproteota;c__Thermoprotei_A;o__Sulfolobales;f__NBVN01;g__DTCV01;s__DTCV01 sp020832985	ASM2083298v1	PRJNA568220	SAMN18938195	USA: Yellowstone National Park; GGS063 Spring	2021-11-10	GCA_020832985.1	Sediments from shelf	44.69047 N 110.72917 W	d__Archaea;p__Thermoproteota;c__Thermoprotei;o__Desulfurococcales;f__Desulfurococcaceae;g__;s__	hot spring
GB_GCA_020833005.1	95.41	1.89	General	1996176	89.4366	150	849536	38.0626	2231945	d__Archaea;p__Thermoproteota;c__Methanomethylicia;o__Culexarchaeales;f__Culexarchaeaceae;g__Culexarchaeum;s__Culexarchaeum sp020833005	ASM2083300v1	PRJNA568220	SAMN18938194	USA: Yellowstone National Park; GGS063 Spring	2021-11-10	GCA_020833005.1	Sediments from shelf	44.69047 N 110.72917 W	d__Archaea;p__Candidatus Verstraetearchaeota;c__;o__;f__;g__;s__	hot spring
GB_GCA_020833025.1	93.92	0	Specific	1368523	87.8447	126	975759	62.6334	1557889	d__Archaea;p__Thermoproteota;c__Thermoprotei;o__Thermoproteales;f__Thermoproteaceae;g__Pyrobaculum;s__Pyrobaculum sp020833025	ASM2083302v1	PRJNA568220	SAMN18938192	USA: Yellowstone National Park; GGS063 Spring	2021-11-10	GCA_020833025.1	Sediments from shelf	44.69047 N 110.72917 W	d__Archaea;p__Thermoproteota;c__Thermoprotei;o__Thermoproteales;f__Thermoproteaceae;g__;s__	hot spring
GB_GCA_020833055.1	99.5	0.55	Specific	1268493	91.1804	25	676656	48.6386	1391191	d__Archaea;p__Thermoproteota;c__Korarchaeia;o__Korarchaeales;f__Korarchaeaceae;g__Korarchaeum;s__Korarchaeum sp020833055	ASM2083305v1	PRJNA568220	SAMN18938190	USA: Yellowstone National Park; GGS063 Spring	2021-11-10	GCA_020833055.1	Sediments from shelf	44.69047 N 110.72917 W	d__Archaea;p__Candidatus Korarchaeota;c__;o__;f__;g__Candidatus Korarchaeum;s__	hot spring
GB_GCA_020833085.1	45.02	0.09	Specific	550013	92.133	86	293433	49.1531	596977	d__Archaea;p__Thermoproteota;c__Thermoprotei_A;o__Sulfolobales;f__Desulfurococcaceae;g__UBA285;s__UBA285 sp020833085	ASM2083308v1	PRJNA568220	SAMN18938189	USA: Yellowstone National Park; GGS063 Spring	2021-11-10	GCA_020833085.1	Sediments from shelf	44.69047 N 110.72917 W	d__Archaea;p__Thermoproteota;c__Thermoprotei;o__Desulfurococcales;f__Desulfurococcaceae;g__;s__	hot spring
GB_GCA_020833125.1	86.77	4.23	General	1303163	88.9862	241	757246	51.7084	1464455	d__Archaea;p__Thermoproteota;c__Nitrososphaeria_A;o__Caldarchaeales;f__Wolframiiraptoraceae;g__Wolframiiraptor;s__Wolframiiraptor allenii	ASM2083312v1	PRJNA568220	SAMN18938193	USA: Yellowstone National Park; GGS063 Spring	2021-11-10	GCA_020833125.1	Sediments from shelf	44.69047 N 110.72917 W	d__Archaea;p__Nitrososphaerota;c__;o__;f__;g__;s__	hot spring
GB_GCA_020833145.1	89.01	0.69	Specific	1094544	91.6455	145	433700	36.3134	1194324	d__Archaea;p__Thermoproteota;c__Thermoprotei_A;o__Sulfolobales;f__AG1;g__WYEN01;s__WYEN01 sp009903825	ASM2083314v1	PRJNA568220	SAMN18938187	USA: Yellowstone National Park; GGS063 Spring	2021-11-10	GCA_020833145.1	Sediments from shelf	44.69047 N 110.72917 W	d__Archaea;p__Thermoproteota;c__Thermoprotei;o__Desulfurococcales;f__;g__;s__	hot spring
GB_GCA_020833165.1	96.53	0	Specific	1284600	91.7579	104	593433	42.3884	1399988	d__Archaea;p__Halobacteriota;c__Archaeoglobi;o__Archaeoglobales;f__Archaeoglobaceae;g__WYZ-LMO2;s__WYZ-LMO2 sp011605865	ASM2083316v1	PRJNA568220	SAMN18938186	USA: Yellowstone National Park; GGS063 Spring	2021-11-10	GCA_020833165.1	Sediments from shelf	44.69047 N 110.72917 W	d__Archaea;p__Euryarchaeota;c__Archaeoglobi;o__Archaeoglobales;f__Archaeoglobaceae;g__Archaeoglobus;s__	hot spring
GB_GCA_020833205.1	61.86	2.94	Specific	854146	90.7924	136	525210	55.8278	940768	d__Archaea;p__Thermoproteota;c__Thermoprotei;o__Thermoproteales;f__Thermoproteaceae;g__Pyrobaculum;s__Pyrobaculum sp020833205	ASM2083320v1	PRJNA568220	SAMN18938184	USA: Yellowstone National Park; GGS063 Spring	2021-11-10	GCA_020833205.1	Sediments from shelf	44.69047 N 110.72917 W	d__Archaea;p__Thermoproteota;c__Thermoprotei;o__Thermoproteales;f__Thermoproteaceae;g__Pyrobaculum;s__	hot spring
GB_GCA_020833225.1	99.55	0.14	Specific	1300498	88.7037	84	540836	36.8891	1466114	d__Archaea;p__Thermoproteota;c__Thermoprotei_A;o__Sulfolobales;f__Desulfurococcaceae;g__UBA285;s__UBA285 sp020833225	ASM2083322v1	PRJNA568220	SAMN18938183	USA: Yellowstone National Park; GGS063 Spring	2021-11-10	GCA_020833225.1	Sediments from shelf	44.69047 N 110.72917 W	d__Archaea;p__Thermoproteota;c__Thermoprotei;o__Desulfurococcales;f__Desulfurococcaceae;g__;s__	hot spring
GB_GCA_020833245.1	78.46	0	Specific	792655	91.886	78	392978	45.5547	862650	d__Archaea;p__Thermoproteota;c__Thermoprotei_A;o__Sulfolobales;f__Desulfurococcaceae;g__UBA285;s__UBA285 sp020833245	ASM2083324v1	PRJNA568220	SAMN18938181	USA: Yellowstone National Park; GGS063 Spring	2021-11-10	GCA_020833245.1	Sediments from shelf	44.69047 N 110.72917 W	d__Archaea;p__Thermoproteota;c__Thermoprotei;o__Desulfurococcales;f__Desulfurococcaceae;g__;s__	hot spring
GB_GCA_020833255.1	99.11	0.58	Specific	1220031	91.6996	77	641588	48.2228	1330465	d__Archaea;p__Thermoproteota;c__Thermoprotei_A;o__Sulfolobales;f__NBVN01;g__Zestosphaera;s__Zestosphaera sp020833255	ASM2083325v1	PRJNA568220	SAMN18938182	USA: Yellowstone National Park; GGS063 Spring	2021-11-10	GCA_020833255.1	Sediments from shelf	44.69047 N 110.72917 W	d__Archaea;p__Thermoproteota;c__Thermoprotei;o__Desulfurococcales;f__Desulfurococcaceae;g__;s__	hot spring
GB_GCA_020833285.1	84.81	0.11	Specific	1122918	93.1483	128	746297	61.9069	1205516	d__Archaea;p__Thermoproteota;c__Thermoprotei;o__Thermofilales;f__Thermofilaceae;g__Thermofilum_C;s__Thermofilum_C sp020833575	ASM2083328v1	PRJNA568220	SAMN18938179	USA: Yellowstone National Park; GGS063 Spring	2021-11-10	GCA_020833285.1	Sediments from shelf	44.69047 N 110.72917 W	d__Archaea;p__Thermoproteota;c__Thermoprotei;o__Thermofilales;f__Thermofilaceae;g__Thermofilum;s__	hot spring
GB_GCA_020833325.1	94.15	0.15	Specific	1269408	87.4803	114	693047	47.7608	1451078	d__Archaea;p__Thermoproteota;c__Thermoprotei_A;o__Sulfolobales;f__Acidilobaceae;g__DSZV01;s__DSZV01 sp020833325	ASM2083332v1	PRJNA568220	SAMN18938178	USA: Yellowstone National Park; GGS063 Spring	2021-11-10	GCA_020833325.1	Sediments from shelf	44.69047 N 110.72917 W	d__Archaea;p__Thermoproteota;c__Thermoprotei;o__Desulfurococcales;f__Desulfurococcaceae;g__;s__	hot spring
GB_GCA_020833345.1	93.61	0.02	Specific	1167590	88.7439	102	529539	40.2482	1315685	d__Archaea;p__Thermoproteota;c__Thermoprotei_A;o__Sulfolobales;f__Ignisphaeraceae;g__Ignisphaera;s__Ignisphaera sp020833345	ASM2083334v1	PRJNA568220	SAMN18938177	USA: Yellowstone National Park; GGS063 Spring	2021-11-10	GCA_020833345.1	Sediments from shelf	44.69047 N 110.72917 W	d__Archaea;p__Thermoproteota;c__Thermoprotei;o__Desulfurococcales;f__Desulfurococcaceae;g__Ignisphaera;s__	hot spring
GB_GCA_020833355.1	81.55	0.6	Specific	1000424	88.6499	76	624020	55.2959	1128511	d__Archaea;p__Thermoproteota;c__Methanomethylicia;o__Nezhaarchaeales;f__WYZ-LMO8;g__WYZ-LMO8;s__WYZ-LMO8 sp011605835	ASM2083335v1	PRJNA568220	SAMN18938176	USA: Yellowstone National Park; GGS063 Spring	2021-11-10	GCA_020833355.1	Sediments from shelf	44.69047 N 110.72917 W	d__Archaea;p__Candidatus Verstraetearchaeota;c__;o__;f__;g__;s__	hot spring
GB_GCA_020833415.1	82.37	0.49	Specific	1100796	87.7611	85	670799	53.4795	1254310	d__Archaea;p__Thermoproteota;c__Thermoprotei_A;o__Sulfolobales;f__NBVN01;g__DRZP01;s__DRZP01 sp020833415	ASM2083341v1	PRJNA568220	SAMN18938174	USA: Yellowstone National Park; GGS063 Spring	2021-11-10	GCA_020833415.1	Sediments from shelf	44.69047 N 110.72917 W	d__Archaea;p__Thermoproteota;c__Thermoprotei;o__Desulfurococcales;f__Desulfurococcaceae;g__;s__	hot spring
GB_GCA_021864495.1	99.2	1.48	Specific	1349897	89.2927	75	566208	37.4683	1511766	d__Archaea;p__Thermoproteota;c__Nitrososphaeria_A;o__Caldarchaeales;f__Wolframiiraptoraceae;g__Geocrenenecus;s__Geocrenenecus dongiae	ASM2186449v1	PRJNA800445	SAMN25247672	China: Jinze Hot Spring; Ruidian geothermal field;Tengchong	2022-02-01	GCA_021864495.1	geothermal spring sediment	25.441111 N 98.460000 E	d__Archaea;p__Nitrososphaerota;c__;o__;f__Candidatus Wolframiiraptoraceae;g__Candidatus Geocrenenecus;s__Candidatus Geocrenenecus dongiae	hot spring
GB_GCA_022678495.1	88.66	2.63	Specific	1651241	89.1706	273	690361	37.281	1851777	d__Archaea;p__Thermoplasmatota;c__Thermoplasmata;o__Thermoplasmatales;f__Thermoplasmataceae;g__Cuniculiplasma;s__Cuniculiplasma divulgatum	ASM2267849v1	PRJNA486381	SAMN26442984	Mexico: Los Azufres geothermal field; Michoacan	2022-03-22	GCA_022678495.1	sediments around fumarole in geothermal field	19.7833 N 100.65 W	d__Archaea;p__Candidatus Thermoplasmatota;c__Thermoplasmata;o__Thermoplasmatales;f__Cuniculiplasmataceae;g__Cuniculiplasma;s__	hot spring
GB_GCA_023252375.1	95.01	1.65	General	1088089	89.2448	32	656280	53.8456	1219219	d__Archaea;p__Thermoproteota;c__Nitrososphaeria_A;o__Caldarchaeales;f__Wolframiiraptoraceae;g__Wolframiiraptor;s__Wolframiiraptor sinensis	ASM2325237v1	PRJNA807863	SAMN26029323	China: Tengchong; Zimeiquan hot spring	2022-05-06	GCA_023252375.1	hot springs sediment	24.95102 N 98.43613 E	d__Archaea;p__Nitrososphaerota;c__;o__;f__Candidatus Wolframiiraptoraceae;g__Candidatus Wolframiiraptor;s__Candidatus Wolframiiraptor sinensis	hot spring
GB_GCA_023252435.1	96.28	2.03	General	970355	90.1358	32	585893	54.4334	1076548	d__Archaea;p__Thermoproteota;c__Nitrososphaeria_A;o__Caldarchaeales;f__Wolframiiraptoraceae;g__Wolframiiraptor;s__Wolframiiraptor sinensis	ASM2325243v1	PRJNA807863	SAMN26029322	China: Tengchong; Zimeiquan hot spring	2022-05-06	GCA_023252435.1	hot springs sediment	24.95102 N 98.43613 E	d__Archaea;p__Nitrososphaerota;c__;o__;f__Candidatus Wolframiiraptoraceae;g__Candidatus Wolframiiraptor;s__Candidatus Wolframiiraptor sinensis	hot spring
GB_GCA_023252445.1	88.85	1.68	Specific	969688	90.1097	58	587219	54.589	1076119	d__Archaea;p__Thermoproteota;c__Nitrososphaeria_A;o__Caldarchaeales;f__Wolframiiraptoraceae;g__Wolframiiraptor;s__Wolframiiraptor sinensis	ASM2325244v1	PRJNA807863	SAMN26029321	China: Tengchong; Zimeiquan hot spring	2022-05-06	GCA_023252445.1	hot springs sediment	24.95102 N 98.43613 E	d__Archaea;p__Nitrososphaerota;c__;o__;f__Candidatus Wolframiiraptoraceae;g__Candidatus Wolframiiraptor;s__Candidatus Wolframiiraptor sinensis	hot spring
GB_GCA_023252475.1	87.81	0.85	Specific	1198610	88.9638	160	505702	37.5364	1347301	d__Archaea;p__Thermoproteota;c__Nitrososphaeria_A;o__Caldarchaeales;f__Wolframiiraptoraceae;g__Geocrenenecus;s__Geocrenenecus dongiae	ASM2325247v1	PRJNA807863	SAMN26029319	China: Tengchong	2022-05-06	GCA_023252475.1	hot springs sediment	none	d__Archaea;p__Nitrososphaerota;c__;o__;f__Candidatus Wolframiiraptoraceae;g__Candidatus Geocrenenecus;s__Candidatus Geocrenenecus dongiae	hot spring
GB_GCA_023252495.1	98.75	0.35	Specific	1048798	92.15	43	515946	45.3323	1138142	d__Archaea;p__Thermoproteota;c__Nitrososphaeria_A;o__Caldarchaeales;f__Wolframiiraptoraceae;g__Terraquivivens;s__Terraquivivens tengchongensis	ASM2325249v1	PRJNA807863	SAMN26029316	China: Tengchong; Shuirebaozha	2022-05-06	GCA_023252495.1	hot springs sediment	24.95014 N 98.43743 E	d__Archaea;p__Nitrososphaerota;c__;o__;f__Candidatus Wolframiiraptoraceae;g__Candidatus Terraquivivens;s__Candidatus Terraquivivens tengchongensis	hot spring
GB_GCA_023252515.1	94.57	2.16	General	966400	89.5839	34	586389	54.3776	1078765	d__Archaea;p__Thermoproteota;c__Nitrososphaeria_A;o__Caldarchaeales;f__Wolframiiraptoraceae;g__Wolframiiraptor;s__Wolframiiraptor sinensis	ASM2325251v1	PRJNA807863	SAMN26029320	China: Tengchong; Zimeiquan hot spring	2022-05-06	GCA_023252515.1	hot springs sediment	24.95102 N 98.43613 E	d__Archaea;p__Nitrososphaerota;c__;o__;f__Candidatus Wolframiiraptoraceae;g__Candidatus Wolframiiraptor;s__Candidatus Wolframiiraptor sinensis	hot spring
GB_GCA_023252525.1	96.74	0.74	General	1260491	89.091	120	529738	37.4422	1414836	d__Archaea;p__Thermoproteota;c__Nitrososphaeria_A;o__Caldarchaeales;f__Wolframiiraptoraceae;g__Geocrenenecus;s__Geocrenenecus dongiae	ASM2325252v1	PRJNA807863	SAMN26029318	China: Tengchong	2022-05-06	GCA_023252525.1	hot springs sediment	none	d__Archaea;p__Nitrososphaerota;c__;o__;f__Candidatus Wolframiiraptoraceae;g__Candidatus Geocrenenecus;s__Candidatus Geocrenenecus dongiae	hot spring
GB_GCA_023252555.1	93.8	1.63	Specific	1275159	89.3753	163	533782	37.4149	1426746	d__Archaea;p__Thermoproteota;c__Nitrososphaeria_A;o__Caldarchaeales;f__Wolframiiraptoraceae;g__Geocrenenecus;s__Geocrenenecus dongiae	ASM2325255v1	PRJNA807863	SAMN26029317	China: Tengchong; Shuirebaozha	2022-05-06	GCA_023252555.1	hot springs sediment	24.95014 N 98.43743 E	d__Archaea;p__Nitrososphaerota;c__;o__;f__Candidatus Wolframiiraptoraceae;g__Candidatus Geocrenenecus;s__Candidatus Geocrenenecus dongiae	hot spring
GB_GCA_023252575.1	83.46	1.52	Specific	1191768	89.5557	188	497518	37.3861	1330756	d__Archaea;p__Thermoproteota;c__Nitrososphaeria_A;o__Caldarchaeales;f__Wolframiiraptoraceae;g__Geocrenenecus;s__Geocrenenecus dongiae	ASM2325257v1	PRJNA807863	SAMN26029315	China: Tengchong; Shuirebaozha	2022-05-06	GCA_023252575.1	hot springs sediment	24.95014 N 98.43743 E	d__Archaea;p__Nitrososphaerota;c__;o__;f__Candidatus Wolframiiraptoraceae;g__Candidatus Geocrenenecus;s__Candidatus Geocrenenecus dongiae	hot spring
GB_GCA_023252595.1	81.99	1.66	Specific	970370	89.8887	24	584907	54.187	1079524	d__Archaea;p__Thermoproteota;c__Nitrososphaeria_A;o__Caldarchaeales;f__Wolframiiraptoraceae;g__Wolframiiraptor;s__Wolframiiraptor sinensis	ASM2325259v1	PRJNA807863	SAMN26029294	China: Tengchong; Gumingquan hot spring	2022-05-06	GCA_023252595.1	hot springs sediment	24.95093 N 98.43626 E	d__Archaea;p__Nitrososphaerota;c__;o__;f__Candidatus Wolframiiraptoraceae;g__Candidatus Wolframiiraptor;s__Candidatus Wolframiiraptor sinensis	hot spring
GB_GCA_023252615.1	92.71	1.66	Specific	1099664	89.3863	10	660629	53.6993	1230238	d__Archaea;p__Thermoproteota;c__Nitrososphaeria_A;o__Caldarchaeales;f__Wolframiiraptoraceae;g__Wolframiiraptor;s__Wolframiiraptor sinensis	ASM2325261v1	PRJNA807863	SAMN26029295	China: Tengchong; Gumingquan hot spring	2022-05-06	GCA_023252615.1	hot springs sediment	24.95093 N 98.43626 E	d__Archaea;p__Nitrososphaerota;c__;o__;f__Candidatus Wolframiiraptoraceae;g__Candidatus Wolframiiraptor;s__Candidatus Wolframiiraptor sinensis	hot spring
GB_GCA_023252635.1	99.5	0.42	Specific	1131415	91.092	15	558726	44.9846	1242058	d__Archaea;p__Thermoproteota;c__Nitrososphaeria_A;o__Caldarchaeales;f__Wolframiiraptoraceae;g__Terraquivivens;s__Terraquivivens tengchongensis	ASM2325263v1	PRJNA807863	SAMN26029293	China: Tengchong; Gumingquan hot spring	2022-05-06	GCA_023252635.1	hot springs sediment	24.95093 N 98.43626 E	d__Archaea;p__Nitrososphaerota;c__;o__;f__Candidatus Wolframiiraptoraceae;g__Candidatus Terraquivivens;s__Candidatus Terraquivivens tengchongensis	hot spring
GB_GCA_023252655.1	97.44	0.54	Specific	1301081	87.4818	40	557994	37.519	1487259	d__Archaea;p__Thermoproteota;c__Nitrososphaeria_A;o__Caldarchaeales;f__Wolframiiraptoraceae;g__Geocrenenecus;s__Geocrenenecus dongiae	ASM2325265v1	PRJNA807863	SAMN26029291	China: Tengchong; Gumingquan hot spring	2022-05-06	GCA_023252655.1	hot springs sediment	24.95093 N 98.43626 E	d__Archaea;p__Nitrososphaerota;c__;o__;f__Candidatus Wolframiiraptoraceae;g__Candidatus Geocrenenecus;s__Candidatus Geocrenenecus dongiae	hot spring
GB_GCA_023252675.1	92.44	1.74	Specific	1070472	89.5231	35	644836	53.9544	1195749	d__Archaea;p__Thermoproteota;c__Nitrososphaeria_A;o__Caldarchaeales;f__Wolframiiraptoraceae;g__Wolframiiraptor;s__Wolframiiraptor sinensis	ASM2325267v1	PRJNA807863	SAMN26029292	China: Tengchong; Gumingquan hot spring	2022-05-06	GCA_023252675.1	hot springs sediment	24.95093 N 98.43626 E	d__Archaea;p__Nitrososphaerota;c__;o__;f__Candidatus Wolframiiraptoraceae;g__Candidatus Wolframiiraptor;s__Candidatus Wolframiiraptor sinensis	hot spring
GB_GCA_023252695.1	99.23	0.51	Specific	1129657	90.771	6	559313	44.9423	1244513	d__Archaea;p__Thermoproteota;c__Nitrososphaeria_A;o__Caldarchaeales;f__Wolframiiraptoraceae;g__Terraquivivens;s__Terraquivivens tengchongensis	ASM2325269v1	PRJNA807863	SAMN26029290	China: Tengchong; Gumingquan hot spring	2022-05-06	GCA_023252695.1	hot springs sediment	24.95093 N 98.43626 E	d__Archaea;p__Nitrososphaerota;c__;o__;f__Candidatus Wolframiiraptoraceae;g__Candidatus Terraquivivens;s__Candidatus Terraquivivens tengchongensis	hot spring
GB_GCA_023252705.1	92.83	1.73	Specific	1057214	89.5029	34	639338	54.1488	1181206	d__Archaea;p__Thermoproteota;c__Nitrososphaeria_A;o__Caldarchaeales;f__Wolframiiraptoraceae;g__Wolframiiraptor;s__Wolframiiraptor sinensis	ASM2325270v1	PRJNA807863	SAMN26029289	China: Tengchong; Gumingquan hot spring	2022-05-06	GCA_023252705.1	hot springs sediment	24.95093 N 98.43626 E	d__Archaea;p__Nitrososphaerota;c__;o__;f__Candidatus Wolframiiraptoraceae;g__Candidatus Wolframiiraptor;s__Candidatus Wolframiiraptor sinensis	hot spring
GB_GCA_023252735.1	92.29	1.78	Specific	1039463	89.7401	17	628524	54.2972	1158304	d__Archaea;p__Thermoproteota;c__Nitrososphaeria_A;o__Caldarchaeales;f__Wolframiiraptoraceae;g__Wolframiiraptor;s__Wolframiiraptor sinensis	ASM2325273v1	PRJNA807863	SAMN26029283	China: Tengchong; Gumingquan hot spring	2022-05-06	GCA_023252735.1	hot springs sediment	24.95390 N 98.43819 E	d__Archaea;p__Nitrososphaerota;c__;o__;f__Candidatus Wolframiiraptoraceae;g__Candidatus Wolframiiraptor;s__Candidatus Wolframiiraptor sinensis	hot spring
GB_GCA_023252755.1	98.96	1.27	Specific	1173022	91.4173	2	577896	45.0373	1283151	d__Archaea;p__Thermoproteota;c__Nitrososphaeria_A;o__Caldarchaeales;f__Wolframiiraptoraceae;g__Terraquivivens;s__Terraquivivens tengchongensis	ASM2325275v1	PRJNA807863	SAMN26029281	China: Tengchong; Diretiyanqu	2022-05-06	GCA_023252755.1	hot springs sediment	24.95390 N 98.43819 E	d__Archaea;p__Nitrososphaerota;c__;o__;f__Candidatus Wolframiiraptoraceae;g__Candidatus Terraquivivens;s__Candidatus Terraquivivens tengchongensis	hot spring
GB_GCA_023252765.1	92.87	0.33	Specific	1103461	91.0769	11	544384	44.9325	1211570	d__Archaea;p__Thermoproteota;c__Nitrososphaeria_A;o__Caldarchaeales;f__Wolframiiraptoraceae;g__Terraquivivens;s__Terraquivivens tengchongensis	ASM2325276v1	PRJNA807863	SAMN26029278	China: Tengchong; Diretiyanqu	2022-05-06	GCA_023252765.1	hot springs sediment	24.95390 N 98.43819 E	d__Archaea;p__Nitrososphaerota;c__;o__;f__Candidatus Wolframiiraptoraceae;g__Candidatus Terraquivivens;s__Candidatus Terraquivivens tengchongensis	hot spring
GB_GCA_023252795.1	91.92	1.86	Specific	1328868	87.6503	93	616769	40.6812	1516102	d__Archaea;p__Thermoproteota;c__Nitrososphaeria_A;o__Caldarchaeales;f__Wolframiiraptoraceae;g__Geocrenenecus;s__Geocrenenecus huangii	ASM2325279v1	PRJNA807863	SAMN26029280	China: Tengchong; Diretiyanqu	2022-05-06	GCA_023252795.1	hot springs sediment	24.95390 N 98.43819 E	d__Archaea;p__Nitrososphaerota;c__;o__;f__Candidatus Wolframiiraptoraceae;g__Candidatus Geocrenenecus;s__Candidatus Geocrenenecus huangii	hot spring
GB_GCA_023252815.1	96.11	1.11	Specific	1156197	91.9777	47	563664	44.8406	1257040	d__Archaea;p__Thermoproteota;c__Nitrososphaeria_A;o__Caldarchaeales;f__Wolframiiraptoraceae;g__Terraquivivens;s__Terraquivivens tengchongensis	ASM2325281v1	PRJNA807863	SAMN26029279	China: Tengchong; Diretiyanqu	2022-05-06	GCA_023252815.1	hot springs sediment	24.95390 N 98.43819 E	d__Archaea;p__Nitrososphaerota;c__;o__;f__Candidatus Wolframiiraptoraceae;g__Candidatus Terraquivivens;s__Candidatus Terraquivivens tengchongensis	hot spring
GB_GCA_023252835.1	97.57	0.29	Specific	1096934	92.3002	42	537386	45.2181	1188441	d__Archaea;p__Thermoproteota;c__Nitrososphaeria_A;o__Caldarchaeales;f__Wolframiiraptoraceae;g__Terraquivivens;s__Terraquivivens tengchongensis	ASM2325283v1	PRJNA807863	SAMN26029277	China: Tengchong; Diretiyanqu	2022-05-06	GCA_023252835.1	hot springs sediment	24.95390 N 98.43819 E	d__Archaea;p__Nitrososphaerota;c__;o__;f__Candidatus Wolframiiraptoraceae;g__Candidatus Terraquivivens;s__Candidatus Terraquivivens tengchongensis	hot spring
GB_GCA_023252855.1	89.6	1.69	Specific	1224603	88.9683	103	561205	40.7898	1376448	d__Archaea;p__Thermoproteota;c__Nitrososphaeria_A;o__Caldarchaeales;f__Wolframiiraptoraceae;g__Geocrenenecus;s__Geocrenenecus huangii	ASM2325285v1	PRJNA807863	SAMN26029275	China: Tengchong; Diretiyanqu	2022-05-06	GCA_023252855.1	hot springs sediment	24.95390 N 98.43819 E	d__Archaea;p__Nitrososphaerota;c__;o__;f__Candidatus Wolframiiraptoraceae;g__Candidatus Geocrenenecus;s__Candidatus Geocrenenecus huangii	hot spring
GB_GCA_023252875.1	96.78	1.63	Specific	1299941	87.8299	75	603046	40.7859	1480066	d__Archaea;p__Thermoproteota;c__Nitrososphaeria_A;o__Caldarchaeales;f__Wolframiiraptoraceae;g__Geocrenenecus;s__Geocrenenecus huangii	ASM2325287v1	PRJNA807863	SAMN26029273	China: Tengchong; Diretiyanqu	2022-05-06	GCA_023252875.1	hot springs sediment	24.95390 N 98.43819 E	d__Archaea;p__Nitrososphaerota;c__;o__;f__Candidatus Wolframiiraptoraceae;g__Candidatus Geocrenenecus;s__Candidatus Geocrenenecus huangii	hot spring
GB_GCA_023252885.1	95.83	3.69	Specific	1429712	87.2593	135	664929	40.5825	1638464	d__Archaea;p__Thermoproteota;c__Nitrososphaeria_A;o__Caldarchaeales;f__Wolframiiraptoraceae;g__Geocrenenecus;s__Geocrenenecus huangii	ASM2325288v1	PRJNA807863	SAMN26029276	China: Tengchong; Diretiyanqu	2022-05-06	GCA_023252885.1	hot springs sediment	24.95390 N 98.43819 E	d__Archaea;p__Nitrososphaerota;c__;o__;f__Candidatus Wolframiiraptoraceae;g__Candidatus Geocrenenecus;s__Candidatus Geocrenenecus huangii	hot spring
GB_GCA_023252915.1	91.13	1.61	General	1243988	88.1004	174	574272	40.6705	1412012	d__Archaea;p__Thermoproteota;c__Nitrososphaeria_A;o__Caldarchaeales;f__Wolframiiraptoraceae;g__Geocrenenecus;s__Geocrenenecus huangii	ASM2325291v1	PRJNA807863	SAMN26029272	China: Tengchong; Diretiyanqu	2022-05-06	GCA_023252915.1	hot springs sediment	24.95390 N 98.43819 E	d__Archaea;p__Nitrososphaerota;c__;o__;f__Candidatus Wolframiiraptoraceae;g__Candidatus Geocrenenecus;s__Candidatus Geocrenenecus huangii	hot spring
GB_GCA_023252925.1	87.9	1.11	Specific	1204798	88.5044	151	555680	40.8322	1361286	d__Archaea;p__Thermoproteota;c__Nitrososphaeria_A;o__Caldarchaeales;f__Wolframiiraptoraceae;g__Geocrenenecus;s__Geocrenenecus huangii	ASM2325292v1	PRJNA807863	SAMN26029274	China: Tengchong; Diretiyanqu	2022-05-06	GCA_023252925.1	hot springs sediment	24.95390 N 98.43819 E	d__Archaea;p__Nitrososphaerota;c__;o__;f__Candidatus Wolframiiraptoraceae;g__Candidatus Geocrenenecus;s__Candidatus Geocrenenecus huangii	hot spring
GB_GCA_023252955.1	93.64	1.81	Specific	1351967	88.2422	107	576293	37.6143	1532110	d__Archaea;p__Thermoproteota;c__Nitrososphaeria_A;o__Caldarchaeales;f__Wolframiiraptoraceae;g__Geocrenenecus;s__Geocrenenecus dongiae	ASM2325295v1	PRJNA807863	SAMN26029267	China: Tengchong	2022-05-06	GCA_023252955.1	hot springs sediment	none	d__Archaea;p__Nitrososphaerota;c__;o__;f__Candidatus Wolframiiraptoraceae;g__Candidatus Geocrenenecus;s__Candidatus Geocrenenecus dongiae	hot spring
GB_GCA_023254095.1	96.38	1.22	Specific	1415504	87.9605	37	654601	40.6901	1609249	d__Archaea;p__Thermoproteota;c__Nitrososphaeria_A;o__Caldarchaeales;f__Wolframiiraptoraceae;g__Geocrenenecus;s__Geocrenenecus huangii	ASM2325409v1	PRJNA807863	SAMN26029325	China: Tengchong; Zhenzhu hot spring	2022-05-06	GCA_023254095.1	hot springs sediment	24.95110 N 98.43597 E	d__Archaea;p__Nitrososphaerota;c__;o__;f__Candidatus Wolframiiraptoraceae;g__Candidatus Geocrenenecus;s__Candidatus Geocrenenecus huangii	hot spring
GB_GCA_023255915.1	91.45	0.18	Specific	1230677	87.6279	187	663424	47.5909	1404435	d__Archaea;p__Thermoproteota;c__Thermoprotei;o__Thermofilales;f__Thermofilaceae;g__Infirmifilum;s__Infirmifilum uzonense	ASM2325591v1	PRJNA419239	SAMN17914477	Russia: Kamchatka; Uzon Caldera	2022-05-06	GCA_023255915.1	thermophilic sediment from neutral hot spring	54.5 N 159.97 E	d__Archaea;p__Thermoproteota;c__Thermoprotei;o__Thermofilales;f__Thermofilaceae;g__Infirmifilum;s__Infirmifilum uzonense	hot spring
GB_GCA_023255955.1	97.09	2.03	Specific	1416754	86.4152	15	784068	47.8302	1639473	d__Archaea;p__Thermoproteota;c__Thermoprotei_A;o__Sulfolobales;f__NBVN01;g__DRZP01;s__DRZP01 sp023255955	ASM2325595v1	PRJNA419239	SAMN17914473	Russia: Kamchatka; Uzon Caldera	2022-05-06	GCA_023255955.1	thermophilic sediment from neutral hot spring	54.5 N 159.97 E	d__Archaea;p__Thermoproteota;c__Thermoprotei;o__Desulfurococcales;f__;g__;s__	hot spring
GB_GCA_023255965.1	79.9	0.38	Specific	1054556	86.2149	92	520351	42.5902	1223172	d__Archaea;p__Thermoproteota;c__Thermoprotei_A;o__Sulfolobales;f__NBVN01;g__JAGDWE01;s__JAGDWE01 sp023255965	ASM2325596v1	PRJNA419239	SAMN17914472	Russia: Kamchatka; Uzon Caldera	2022-05-06	GCA_023255965.1	thermophilic sediment from neutral hot spring	54.5 N 159.97 E	d__Archaea;p__Thermoproteota;c__Thermoprotei;o__Desulfurococcales;f__;g__;s__	hot spring
GB_GCA_023256015.1	73.24	0.1	Specific	1004368	87.4779	189	649163	56.9961	1148139	d__Archaea;p__Thermoproteota;c__Thermoprotei_A;o__Sulfolobales;f__Desulfurococcaceae;g__Thermogladius;s__Thermogladius sp023256015	ASM2325601v1	PRJNA419239	SAMN17914466	Russia: Kamchatka; Uzon Caldera	2022-05-06	GCA_023256015.1	thermophilic sediment from neutral hot spring	54.5 N 159.97 E	d__Archaea;p__Thermoproteota;c__Thermoprotei;o__Desulfurococcales;f__Desulfurococcaceae;g__Thermogladius;s__	hot spring
GB_GCA_023256115.1	82.39	2.05	General	573344	91.7829	154	162796	26.0906	624674	d__Archaea;p__Aenigmatarchaeota;c__Aenigmatarchaeia;o__CG10238-14;f__SpSt-28;g__JAHLMO01;s__JAHLMO01 sp023256115	ASM2325611v1	PRJNA419239	SAMN17914456	Russia: Kamchatka; Uzon Caldera	2022-05-06	GCA_023256115.1	thermophilic sediment from neutral hot spring	54.5 N 159.97 E	d__Archaea;p__Candidatus Aenigmarchaeota;c__;o__;f__;g__;s__	hot spring
GB_GCA_023256215.1	87.1	0.31	Specific	1726955	90.8417	189	810561	42.6548	1901059	d__Archaea;p__Thermoproteota;c__Thermoprotei;o__Thermoproteales;f__Thermocladiaceae;g__Vulcanisaeta;s__Vulcanisaeta sp023256215	ASM2325621v1	PRJNA419239	SAMN17914449	Russia: Kamchatka; Mutnovsky	2022-05-06	GCA_023256215.1	thermophilic sediment from acid hot spring	52.45 N 158.2 E	d__Archaea;p__Thermoproteota;c__Thermoprotei;o__Thermoproteales;f__Thermoproteaceae;g__Vulcanisaeta;s__	hot spring
GB_GCA_023256295.1	69.28	0.96	General	671751	89.5604	235	405142	54.2779	750054	d__Archaea;p__Thermoproteota;c__Thermoprotei_A;o__Marsarchaeales;f__UBA168;g__UBA168;s__UBA168 sp023256295	ASM2325629v1	PRJNA419239	SAMN17914443	Russia: Kamchatka; Mutnovsky	2022-05-06	GCA_023256295.1	thermophilic sediment from acid hot spring	52.45 N 158.2 E	d__Archaea;p__;c__;o__;f__;g__;s__	hot spring
GB_GCA_023256315.1	86.15	5.48	General	1112417	87.7128	92	650357	51.3009	1268249	d__Archaea;p__Thermoproteota;c__Thermoprotei_A;o__Marsarchaeales;f__UBA168;g__UBA168;s__UBA168 sp011055275	ASM2325631v1	PRJNA419239	SAMN17914445	Russia: Kamchatka; Mutnovsky	2022-05-06	GCA_023256315.1	thermophilic sediment from acid hot spring	52.45 N 158.2 E	d__Archaea;p__;c__;o__;f__;g__;s__	hot spring
GB_GCA_023256355.1	81.96	1.75	General	1077599	90.1915	67	468471	39.2098	1194790	d__Archaea;p__Thermoproteota;c__Nitrososphaeria;o__Conexivisphaerales;f__UBA164;g__UBA164;s__UBA164 sp023256355	ASM2325635v1	PRJNA419239	SAMN17914441	Russia: Kamchatka; Mutnovsky	2022-05-06	GCA_023256355.1	thermophilic sediment from acid hot spring	52.45 N 158.2 E	d__Archaea;p__Nitrososphaerota;c__Nitrososphaeria;o__Nitrososphaerales;f__;g__;s__	hot spring
GB_GCA_023256375.1	62.15	0.03	Specific	469751	83.9583	34	246524	44.0846	559505	d__Archaea;p__Thermoproteota;c__Thermoprotei_A;o__Marsarchaeales;f__UBA168;g__UBA168;s__UBA168 sp023256375	ASM2325637v1	PRJNA419239	SAMN17914446	Russia: Kamchatka; Mutnovsky	2022-05-06	GCA_023256375.1	thermophilic sediment from acid hot spring	52.45 N 158.2 E	d__Archaea;p__;c__;o__;f__;g__;s__	hot spring
GB_GCA_023256385.1	55.42	0.1	General	499368	89.1281	55	333536	59.5998	560281	d__Archaea;p__Thermoproteota;c__Nitrososphaeria;o__Conexivisphaerales;f__Conexivisphaeraceae;g__Conexivisphaera;s__Conexivisphaera sp023256385	ASM2325638v1	PRJNA419239	SAMN17914439	Russia: Kamchatka; Mutnovsky	2022-05-06	GCA_023256385.1	thermophilic sediment from acid hot spring	52.45 N 158.2 E	d__Archaea;p__Nitrososphaerota;c__Nitrososphaeria;o__Nitrososphaerales;f__;g__;s__	hot spring
GB_GCA_023256405.1	66.71	0.15	General	575933	91.9292	93	303563	48.5295	626496	d__Archaea;p__Thermoproteota;c__Nitrososphaeria;o__Conexivisphaerales;f__UBA164;g__UBA164;s__UBA164 sp023256405	ASM2325640v1	PRJNA419239	SAMN17914440	Russia: Kamchatka; Mutnovsky	2022-05-06	GCA_023256405.1	thermophilic sediment from acid hot spring	52.45 N 158.2 E	d__Archaea;p__Nitrososphaerota;c__Nitrososphaeria;o__Nitrososphaerales;f__;g__;s__	hot spring
GB_GCA_023256455.1	87.55	0.54	Specific	1351228	89.6495	316	598424	39.8086	1507234	d__Archaea;p__Thermoplasmatota;c__Thermoplasmata;o__Thermoplasmatales;f__Thermoplasmataceae;g__Cuniculiplasma;s__Cuniculiplasma sp023256455	ASM2325645v1	PRJNA419239	SAMN17914437	Russia: Kamchatka; Mutnovsky	2022-05-06	GCA_023256455.1	thermophilic sediment from acid hot spring	52.45 N 158.2 E	d__Archaea;p__Candidatus Thermoplasmatota;c__Thermoplasmata;o__Thermoplasmatales;f__Cuniculiplasmataceae;g__Cuniculiplasma;s__	hot spring
GB_GCA_023256475.1	89	1.48	Specific	1274740	91.8526	36	527549	38.0177	1387810	d__Archaea;p__Thermoplasmatota;c__Thermoplasmata;o__Thermoplasmatales;f__GCA-001856825;g__JAFMDN01;s__JAFMDN01 sp023256475	ASM2325647v1	PRJNA419239	SAMN17914435	Russia: Kamchatka; Mutnovsky	2022-05-06	GCA_023256475.1	thermophilic sediment from acid hot spring	52.45 N 158.2 E	d__Archaea;p__Candidatus Thermoplasmatota;c__Thermoplasmata;o__;f__;g__;s__	hot spring
GB_GCA_023256495.1	87.67	0.41	Specific	565096	93.3219	43	180848	29.8803	605534	d__Archaea;p__Micrarchaeota;c__Micrarchaeia;o__Micrarchaeales;f__CABMGC01;g__JAGDXY01;s__JAGDXY01 sp023256495	ASM2325649v1	PRJNA419239	SAMN17914426	Russia: Kamchatka; Mutnovsky	2022-05-06	GCA_023256495.1	thermophilic sediment from acid hot spring	52.45 N 158.2 E	d__Archaea;p__Candidatus Micrarchaeota;c__;o__;f__;g__;s__	hot spring
GB_GCA_023256515.1	86.65	4.68	Specific	633034	93.1628	91	255266	37.6062	679492	d__Archaea;p__Micrarchaeota;c__Micrarchaeia;o__Micrarchaeales;f__CABMGC01;g__JAGDYD01;s__JAGDYD01 sp023256515	ASM2325651v1	PRJNA419239	SAMN17914421	Russia: Kamchatka; Mutnovsky	2022-05-06	GCA_023256515.1	thermophilic sediment from acid hot spring	52.45 N 158.2 E	d__Archaea;p__Candidatus Micrarchaeota;c__;o__;f__;g__;s__	hot spring
GB_GCA_023256615.1	84.36	0.51	Specific	1109345	91.2584	93	450840	37.1855	1215608	d__Archaea;p__Thermoplasmatota;c__Thermoplasmata;o__Thermoplasmatales;f__GCA-001856825;g__JAGDXO01;s__JAGDXO01 sp023256615	ASM2325661v1	PRJNA419239	SAMN17914436	Russia: Kamchatka; Mutnovsky	2022-05-06	GCA_023256615.1	thermophilic sediment from acid hot spring	52.45 N 158.2 E	d__Archaea;p__Candidatus Thermoplasmatota;c__Thermoplasmata;o__;f__;g__;s__	hot spring
GB_GCA_023261665.1	95.58	0.22	Specific	1790404	91.1879	89	828456	42.2061	1963423	d__Archaea;p__Thermoproteota;c__Thermoprotei;o__Thermoproteales;f__Thermocladiaceae;g__Vulcanisaeta;s__Vulcanisaeta moutnovskia	ASM2326166v1	PRJNA419239	SAMN17914450	Russia: Kamchatka; Mutnovsky	2022-05-06	GCA_023261665.1	thermophilic sediment from acid hot spring	52.45 N 158.2 E	d__Archaea;p__Thermoproteota;c__Thermoprotei;o__Thermoproteales;f__Thermoproteaceae;g__Vulcanisaeta;s__Vulcanisaeta moutnovskia	hot spring
GB_GCA_023261745.1	82.55	1.1	Specific	992192	93.1484	73	380083	35.6932	1065173	d__Archaea;p__Thermoplasmatota;c__Thermoplasmata;o__ARK-15;f__ARK-15;g__JAGDXR01;s__JAGDXR01 sp023261745	ASM2326174v1	PRJNA419239	SAMN17914433	Russia: Kamchatka; Mutnovsky	2022-05-06	GCA_023261745.1	thermophilic sediment from acid hot spring	52.45 N 158.2 E	d__Archaea;p__Candidatus Thermoplasmatota;c__Thermoplasmata;o__;f__;g__;s__	hot spring
GB_GCA_023261755.1	93.34	0.02	Specific	1150166	93.9672	40	398989	32.6023	1224008	d__Archaea;p__Thermoplasmatota;c__Thermoplasmata;o__ARK-15;f__ARK-15;g__ARK-15;s__ARK-15 sp023261755	ASM2326175v1	PRJNA419239	SAMN17914432	Russia: Kamchatka; Mutnovsky	2022-05-06	GCA_023261755.1	thermophilic sediment from acid hot spring	52.45 N 158.2 E	d__Archaea;p__Candidatus Thermoplasmatota;c__Thermoplasmata;o__;f__;g__;s__	hot spring
GB_GCA_023261805.1	88.72	0.22	General	511771	93.6299	38	224569	41.0893	546589	d__Archaea;p__Nanoarchaeota;c__Nanoarchaeia;o__Parvarchaeales;f__Parvarchaeaceae;g__JAGDXV01;s__JAGDXV01 sp023261805	ASM2326180v1	PRJNA419239	SAMN17914429	Russia: Kamchatka; Mutnovsky	2022-05-06	GCA_023261805.1	thermophilic sediment from acid hot spring	52.45 N 158.2 E	d__Archaea;p__Candidatus Parvarchaeota;c__;o__;f__;g__;s__	hot spring
GB_GCA_023261815.1	92.4	1.19	Specific	1058825	89.68	36	638788	54.1176	1180670	d__Archaea;p__Thermoproteota;c__Nitrososphaeria_A;o__Caldarchaeales;f__Wolframiiraptoraceae;g__Wolframiiraptor;s__Wolframiiraptor sinensis	ASM2326181v1	PRJNA807863	SAMN26029287	China: Tengchong; Gumingquan hot spring	2022-05-06	GCA_023261815.1	hot springs sediment	24.95093 N 98.43626 E	d__Archaea;p__Nitrososphaerota;c__;o__;f__Candidatus Wolframiiraptoraceae;g__Candidatus Wolframiiraptor;s__Candidatus Wolframiiraptor sinensis	hot spring
GB_GCA_023261845.1	99.42	0.43	Specific	1111970	91.0022	14	550045	45.015	1221916	d__Archaea;p__Thermoproteota;c__Nitrososphaeria_A;o__Caldarchaeales;f__Wolframiiraptoraceae;g__Terraquivivens;s__Terraquivivens tengchongensis	ASM2326184v1	PRJNA807863	SAMN26029286	China: Tengchong; Gumingquan hot spring	2022-05-06	GCA_023261845.1	hot springs sediment	24.95093 N 98.43626 E	d__Archaea;p__Nitrososphaerota;c__;o__;f__Candidatus Wolframiiraptoraceae;g__Candidatus Terraquivivens;s__Candidatus Terraquivivens tengchongensis	hot spring
GB_GCA_023261865.1	93.56	1.5	General	979142	90.0714	99	591902	54.4573	1087073	d__Archaea;p__Thermoproteota;c__Nitrososphaeria_A;o__Caldarchaeales;f__Wolframiiraptoraceae;g__Wolframiiraptor;s__Wolframiiraptor sinensis	ASM2326186v1	PRJNA807863	SAMN26029285	China: Tengchong; Gumingquan hot spring	2022-05-06	GCA_023261865.1	hot springs sediment	24.95390 N 98.43819 E	d__Archaea;p__Nitrososphaerota;c__;o__;f__Candidatus Wolframiiraptoraceae;g__Candidatus Wolframiiraptor;s__Candidatus Wolframiiraptor sinensis	hot spring
GB_GCA_023267835.1	90.75	2.03	Specific	1024513	89.7921	37	621168	54.4649	1140984	d__Archaea;p__Thermoproteota;c__Nitrososphaeria_A;o__Caldarchaeales;f__Wolframiiraptoraceae;g__Wolframiiraptor;s__Wolframiiraptor sinensis	ASM2326783v1	PRJNA807863	SAMN26029324	China: Tengchong; Zimeiquan hot spring	2022-05-06	GCA_023267835.1	hot springs sediment	24.95102 N 98.43613 E	d__Archaea;p__Nitrososphaerota;c__;o__;f__Candidatus Wolframiiraptoraceae;g__Candidatus Wolframiiraptor;s__Candidatus Wolframiiraptor sinensis	hot spring
GB_GCA_023267855.1	97.93	0.89	Specific	1288524	89.5422	41	539449	37.4926	1439013	d__Archaea;p__Thermoproteota;c__Nitrososphaeria_A;o__Caldarchaeales;f__Wolframiiraptoraceae;g__Geocrenenecus;s__Geocrenenecus dongiae	ASM2326785v1	PRJNA807863	SAMN26029326	China: Tengchong; Zhenzhu hot spring	2022-05-06	GCA_023267855.1	hot springs sediment	24.95110 N 98.43597 E	d__Archaea;p__Nitrososphaerota;c__;o__;f__Candidatus Wolframiiraptoraceae;g__Candidatus Geocrenenecus;s__Candidatus Geocrenenecus dongiae	hot spring
GB_GCA_023267875.1	98.56	0.91	Specific	1317437	89.4181	25	552259	37.4833	1473345	d__Archaea;p__Thermoproteota;c__Nitrososphaeria_A;o__Caldarchaeales;f__Wolframiiraptoraceae;g__Geocrenenecus;s__Geocrenenecus dongiae	ASM2326787v1	PRJNA807863	SAMN26029312	China: Tengchong; Jinze hot spring	2022-05-06	GCA_023267875.1	hot springs sediment	23.44111 N 98.46000 E	d__Archaea;p__Nitrososphaerota;c__;o__;f__Candidatus Wolframiiraptoraceae;g__Candidatus Geocrenenecus;s__Candidatus Geocrenenecus dongiae	hot spring
GB_GCA_023267885.1	95.24	1.32	Specific	1166377	91.5713	57	605194	47.5159	1273736	d__Archaea;p__Thermoproteota;c__Nitrososphaeria_A;o__Caldarchaeales;f__Wolframiiraptoraceae;g__Terraquivivens;s__Terraquivivens ruidianensis	ASM2326788v1	PRJNA807863	SAMN26029314	China: Tengchong; Jinze hot spring	2022-05-06	GCA_023267885.1	hot springs sediment	23.44111 N 98.46000 E	d__Archaea;p__Nitrososphaerota;c__;o__;f__Candidatus Wolframiiraptoraceae;g__Candidatus Terraquivivens;s__Candidatus Terraquivivens ruidianensis	hot spring
GB_GCA_023267915.1	88.17	1.5	Specific	998926	91.7545	86	602350	55.4603	1088694	d__Archaea;p__Thermoproteota;c__Nitrososphaeria_A;o__Caldarchaeales;f__Wolframiiraptoraceae;g__Wolframiiraptor;s__Wolframiiraptor sinensis	ASM2326791v1	PRJNA807863	SAMN26029311	China: Tengchong; Jinze hot spring	2022-05-06	GCA_023267915.1	hot springs sediment	23.44111 N 98.46000 E	d__Archaea;p__Nitrososphaerota;c__;o__;f__Candidatus Wolframiiraptoraceae;g__Candidatus Wolframiiraptor;s__Candidatus Wolframiiraptor sinensis	hot spring
GB_GCA_023267925.1	95.24	2.25	Specific	1334369	89.0161	123	560300	37.3785	1499020	d__Archaea;p__Thermoproteota;c__Nitrososphaeria_A;o__Caldarchaeales;f__Wolframiiraptoraceae;g__Geocrenenecus;s__Geocrenenecus dongiae	ASM2326792v1	PRJNA807863	SAMN26029309	China: Tengchong; Jinze hot spring	2022-05-06	GCA_023267925.1	hot springs sediment	23.44111 N 98.46000 E	d__Archaea;p__Nitrososphaerota;c__;o__;f__Candidatus Wolframiiraptoraceae;g__Candidatus Geocrenenecus;s__Candidatus Geocrenenecus dongiae	hot spring
GB_GCA_023267955.1	96.06	0.73	Specific	1406663	87.9289	35	651719	40.7535	1599774	d__Archaea;p__Thermoproteota;c__Nitrososphaeria_A;o__Caldarchaeales;f__Wolframiiraptoraceae;g__Geocrenenecus;s__Geocrenenecus huangii	ASM2326795v1	PRJNA807863	SAMN26029310	China: Tengchong; Jinze hot spring	2022-05-06	GCA_023267955.1	hot springs sediment	23.44111 N 98.46000 E	d__Archaea;p__Nitrososphaerota;c__;o__;f__Candidatus Wolframiiraptoraceae;g__Candidatus Geocrenenecus;s__Candidatus Geocrenenecus huangii	hot spring
GB_GCA_023267975.1	97.13	1.42	Specific	1191514	91.7436	14	616842	47.4984	1298744	d__Archaea;p__Thermoproteota;c__Nitrososphaeria_A;o__Caldarchaeales;f__Wolframiiraptoraceae;g__Terraquivivens;s__Terraquivivens ruidianensis	ASM2326797v1	PRJNA807863	SAMN26029313	China: Tengchong; Jinze hot spring	2022-05-06	GCA_023267975.1	hot springs sediment	23.44111 N 98.46000 E	d__Archaea;p__Nitrososphaerota;c__;o__;f__Candidatus Wolframiiraptoraceae;g__Candidatus Terraquivivens;s__Candidatus Terraquivivens ruidianensis	hot spring
GB_GCA_023267995.1	79.56	1.47	Specific	908160	91.703	105	548271	55.645	990328	d__Archaea;p__Thermoproteota;c__Nitrososphaeria_A;o__Caldarchaeales;f__Wolframiiraptoraceae;g__Wolframiiraptor;s__Wolframiiraptor sinensis	ASM2326799v1	PRJNA807863	SAMN26029308	China: Tengchong; Jinze hot spring	2022-05-06	GCA_023267995.1	hot springs sediment	23.44111 N 98.46000 E	d__Archaea;p__Nitrososphaerota;c__;o__;f__Candidatus Wolframiiraptoraceae;g__Candidatus Wolframiiraptor;s__Candidatus Wolframiiraptor sinensis	hot spring
GB_GCA_023268015.1	96.69	1.39	Specific	1329930	89.2591	44	558707	37.503	1489965	d__Archaea;p__Thermoproteota;c__Nitrososphaeria_A;o__Caldarchaeales;f__Wolframiiraptoraceae;g__Geocrenenecus;s__Geocrenenecus dongiae	ASM2326801v1	PRJNA807863	SAMN26029306	China: Tengchong; Jinze hot spring	2022-05-06	GCA_023268015.1	hot springs sediment	23.44111 N 98.46000 E	d__Archaea;p__Nitrososphaerota;c__;o__;f__Candidatus Wolframiiraptoraceae;g__Candidatus Geocrenenecus;s__Candidatus Geocrenenecus dongiae	hot spring
GB_GCA_023268025.1	96.16	0.42	Specific	1145134	91.6915	20	562053	45.0356	1248899	d__Archaea;p__Thermoproteota;c__Nitrososphaeria_A;o__Caldarchaeales;f__Wolframiiraptoraceae;g__Terraquivivens;s__Terraquivivens tengchongensis	ASM2326802v1	PRJNA807863	SAMN26029307	China: Tengchong; Jinze hot spring	2022-05-06	GCA_023268025.1	hot springs sediment	23.44111 N 98.46000 E	d__Archaea;p__Nitrososphaerota;c__;o__;f__Candidatus Wolframiiraptoraceae;g__Candidatus Terraquivivens;s__Candidatus Terraquivivens tengchongensis	hot spring
GB_GCA_023268055.1	95.15	5.02	General	1399681	88.05	103	648162	40.7741	1589643	d__Archaea;p__Thermoproteota;c__Nitrososphaeria_A;o__Caldarchaeales;f__Wolframiiraptoraceae;g__Geocrenenecus;s__Geocrenenecus huangii	ASM2326805v1	PRJNA807863	SAMN26029305	China: Tengchong; Jinze hot spring	2022-05-06	GCA_023268055.1	hot springs sediment	23.44111 N 98.46000 E	d__Archaea;p__Nitrososphaerota;c__;o__;f__Candidatus Wolframiiraptoraceae;g__Candidatus Geocrenenecus;s__Candidatus Geocrenenecus huangii	hot spring
GB_GCA_023268075.1	98.54	1.11	Specific	1367562	88.6115	23	580325	37.603	1543324	d__Archaea;p__Thermoproteota;c__Nitrososphaeria_A;o__Caldarchaeales;f__Wolframiiraptoraceae;g__Geocrenenecus;s__Geocrenenecus dongiae	ASM2326807v1	PRJNA807863	SAMN26029304	China: Tengchong; Jinze hot spring	2022-05-06	GCA_023268075.1	hot springs sediment	23.44111 N 98.46000 E	d__Archaea;p__Nitrososphaerota;c__;o__;f__Candidatus Wolframiiraptoraceae;g__Candidatus Geocrenenecus;s__Candidatus Geocrenenecus dongiae	hot spring
GB_GCA_023268095.1	95.52	0.78	Specific	1108661	91.7086	90	544844	45.0729	1208895	d__Archaea;p__Thermoproteota;c__Nitrososphaeria_A;o__Caldarchaeales;f__Wolframiiraptoraceae;g__Terraquivivens;s__Terraquivivens tengchongensis	ASM2326809v1	PRJNA807863	SAMN26029302	China: Tengchong; Jinze hot spring	2022-05-06	GCA_023268095.1	hot springs sediment	23.44111 N 98.46000 E	d__Archaea;p__Nitrososphaerota;c__;o__;f__Candidatus Wolframiiraptoraceae;g__Candidatus Terraquivivens;s__Candidatus Terraquivivens tengchongensis	hot spring
GB_GCA_023268105.1	85.78	1.59	Specific	1182506	89.3828	166	495838	37.482	1322968	d__Archaea;p__Thermoproteota;c__Nitrososphaeria_A;o__Caldarchaeales;f__Wolframiiraptoraceae;g__Geocrenenecus;s__Geocrenenecus dongiae	ASM2326810v1	PRJNA807863	SAMN26029303	China: Tengchong; Jinze hot spring	2022-05-06	GCA_023268105.1	hot springs sediment	23.44111 N 98.46000 E	d__Archaea;p__Nitrososphaerota;c__;o__;f__Candidatus Wolframiiraptoraceae;g__Candidatus Geocrenenecus;s__Candidatus Geocrenenecus dongiae	hot spring
GB_GCA_023268135.1	97.82	1.03	Specific	1319124	88.976	48	555669	37.493	1482562	d__Archaea;p__Thermoproteota;c__Nitrososphaeria_A;o__Caldarchaeales;f__Wolframiiraptoraceae;g__Geocrenenecus;s__Geocrenenecus dongiae	ASM2326813v1	PRJNA807863	SAMN26029301	China: Tengchong; Jinze hot spring	2022-05-06	GCA_023268135.1	hot springs sediment	23.44111 N 98.46000 E	d__Archaea;p__Nitrososphaerota;c__;o__;f__Candidatus Wolframiiraptoraceae;g__Candidatus Geocrenenecus;s__Candidatus Geocrenenecus dongiae	hot spring
GB_GCA_023268155.1	96.5	1.1	Specific	1485989	87.5446	21	690090	40.6555	1697407	d__Archaea;p__Thermoproteota;c__Nitrososphaeria_A;o__Caldarchaeales;f__Wolframiiraptoraceae;g__Geocrenenecus;s__Geocrenenecus huangii	ASM2326815v1	PRJNA807863	SAMN26029299	China: Tengchong; Jinze hot spring	2022-05-06	GCA_023268155.1	hot springs sediment	23.44111 N 98.46000 E	d__Archaea;p__Nitrososphaerota;c__;o__;f__Candidatus Wolframiiraptoraceae;g__Candidatus Geocrenenecus;s__Candidatus Geocrenenecus huangii	hot spring
GB_GCA_023268165.1	96.35	0.82	Specific	1415682	88.0511	37	654748	40.7284	1607796	d__Archaea;p__Thermoproteota;c__Nitrososphaeria_A;o__Caldarchaeales;f__Wolframiiraptoraceae;g__Geocrenenecus;s__Geocrenenecus huangii	ASM2326816v1	PRJNA807863	SAMN26029300	China: Tengchong; Jinze hot spring	2022-05-06	GCA_023268165.1	hot springs sediment	23.44111 N 98.46000 E	d__Archaea;p__Nitrososphaerota;c__;o__;f__Candidatus Wolframiiraptoraceae;g__Candidatus Geocrenenecus;s__Candidatus Geocrenenecus huangii	hot spring
GB_GCA_023268175.1	91.26	2.01	Specific	1386097	88.3668	91	639288	40.7586	1568573	d__Archaea;p__Thermoproteota;c__Nitrososphaeria_A;o__Caldarchaeales;f__Wolframiiraptoraceae;g__Geocrenenecus;s__Geocrenenecus huangii	ASM2326817v1	PRJNA807863	SAMN26029298	China: Tengchong; Jinze hot spring	2022-05-06	GCA_023268175.1	hot springs sediment	23.44111 N 98.46000 E	d__Archaea;p__Nitrososphaerota;c__;o__;f__Candidatus Wolframiiraptoraceae;g__Candidatus Geocrenenecus;s__Candidatus Geocrenenecus huangii	hot spring
GB_GCA_023268205.1	98.56	0.91	Specific	1317437	89.4181	25	552259	37.4833	1473345	d__Archaea;p__Thermoproteota;c__Nitrososphaeria_A;o__Caldarchaeales;f__Wolframiiraptoraceae;g__Geocrenenecus;s__Geocrenenecus dongiae	ASM2326820v1	PRJNA807863	SAMN26029297	China: Tengchong; Jinze hot spring	2022-05-06	GCA_023268205.1	hot springs sediment	23.44111 N 98.46000 E	d__Archaea;p__Nitrososphaerota;c__;o__;f__Candidatus Wolframiiraptoraceae;g__Candidatus Geocrenenecus;s__Candidatus Geocrenenecus dongiae	hot spring
GB_GCA_023268235.1	94.92	0.48	Specific	1074376	91.3069	47	530138	45.0566	1176665	d__Archaea;p__Thermoproteota;c__Nitrososphaeria_A;o__Caldarchaeales;f__Wolframiiraptoraceae;g__Terraquivivens;s__Terraquivivens tengchongensis	ASM2326823v1	PRJNA807863	SAMN26029288	China: Tengchong; Gumingquan hot spring	2022-05-06	GCA_023268235.1	hot springs sediment	24.95093 N 98.43626 E	d__Archaea;p__Nitrososphaerota;c__;o__;f__Candidatus Wolframiiraptoraceae;g__Candidatus Terraquivivens;s__Candidatus Terraquivivens tengchongensis	hot spring
GB_GCA_023268255.1	92.71	1.66	Specific	1099653	89.3854	10	660629	53.6993	1230238	d__Archaea;p__Thermoproteota;c__Nitrososphaeria_A;o__Caldarchaeales;f__Wolframiiraptoraceae;g__Wolframiiraptor;s__Wolframiiraptor sinensis	ASM2326825v1	PRJNA807863	SAMN26029284	China: Tengchong; Gumingquan hot spring	2022-05-06	GCA_023268255.1	hot springs sediment	24.95093 N 98.43626 E	d__Archaea;p__Nitrososphaerota;c__;o__;f__Candidatus Wolframiiraptoraceae;g__Candidatus Wolframiiraptor;s__Candidatus Wolframiiraptor sinensis	hot spring
GB_GCA_023268265.1	88.17	1.5	Specific	998569	91.7217	86	602350	55.4603	1088694	d__Archaea;p__Thermoproteota;c__Nitrososphaeria_A;o__Caldarchaeales;f__Wolframiiraptoraceae;g__Wolframiiraptor;s__Wolframiiraptor sinensis	ASM2326826v1	PRJNA807863	SAMN26029296	China: Tengchong; Jinze hot spring	2022-05-06	GCA_023268265.1	hot springs sediment	23.44111 N 98.46000 E	d__Archaea;p__Nitrososphaerota;c__;o__;f__Candidatus Wolframiiraptoraceae;g__Candidatus Wolframiiraptor;s__Candidatus Wolframiiraptor sinensis	hot spring
GB_GCA_023268295.1	98.89	0.51	Specific	1126386	90.9409	3	556696	44.9459	1238591	d__Archaea;p__Thermoproteota;c__Nitrososphaeria_A;o__Caldarchaeales;f__Wolframiiraptoraceae;g__Terraquivivens;s__Terraquivivens tengchongensis	ASM2326829v1	PRJNA807863	SAMN26029282	China: Tengchong; Gumingquan hot spring	2022-05-06	GCA_023268295.1	hot springs sediment	24.95390 N 98.43819 E	d__Archaea;p__Nitrososphaerota;c__;o__;f__Candidatus Wolframiiraptoraceae;g__Candidatus Terraquivivens;s__Candidatus Terraquivivens tengchongensis	hot spring
GB_GCA_023268335.1	92.92	2.16	Specific	1032187	92.1425	176	504712	45.0617	1120207	d__Archaea;p__Thermoproteota;c__Nitrososphaeria_A;o__Caldarchaeales;f__Wolframiiraptoraceae;g__Terraquivivens;s__Terraquivivens tengchongensis	ASM2326833v1	PRJNA807863	SAMN26029270	China: Tengchong; Diretiyanqu	2022-05-06	GCA_023268335.1	hot springs sediment	24.95390 N 98.43819 E	d__Archaea;p__Nitrososphaerota;c__;o__;f__Candidatus Wolframiiraptoraceae;g__Candidatus Terraquivivens;s__Candidatus Terraquivivens tengchongensis	hot spring
GB_GCA_023268355.1	98.99	0.37	Specific	1144527	91.4133	8	563851	45.0348	1252035	d__Archaea;p__Thermoproteota;c__Nitrososphaeria_A;o__Caldarchaeales;f__Wolframiiraptoraceae;g__Terraquivivens;s__Terraquivivens tengchongensis	ASM2326835v1	PRJNA807863	SAMN26029271	China: Tengchong; Diretiyanqu	2022-05-06	GCA_023268355.1	hot springs sediment	24.95390 N 98.43819 E	d__Archaea;p__Nitrososphaerota;c__;o__;f__Candidatus Wolframiiraptoraceae;g__Candidatus Terraquivivens;s__Candidatus Terraquivivens tengchongensis	hot spring
GB_GCA_023268365.1	96.29	1.05	Specific	1357810	87.1241	85	585902	37.5945	1558478	d__Archaea;p__Thermoproteota;c__Nitrososphaeria_A;o__Caldarchaeales;f__Wolframiiraptoraceae;g__Geocrenenecus;s__Geocrenenecus dongiae	ASM2326836v1	PRJNA807863	SAMN26029269	China: Tengchong; Diretiyanqu	2022-05-06	GCA_023268365.1	hot springs sediment	24.95390 N 98.43819 E	d__Archaea;p__Nitrososphaerota;c__;o__;f__Candidatus Wolframiiraptoraceae;g__Candidatus Geocrenenecus;s__Candidatus Geocrenenecus dongiae	hot spring
GB_GCA_023268395.1	88.75	0.12	Specific	1007790	92.0921	135	495717	45.3021	1094328	d__Archaea;p__Thermoproteota;c__Nitrososphaeria_A;o__Caldarchaeales;f__Wolframiiraptoraceae;g__Terraquivivens;s__Terraquivivens tengchongensis	ASM2326839v1	PRJNA807863	SAMN26029268	China: Tengchong; Diretiyanqu	2022-05-06	GCA_023268395.1	hot springs sediment	24.95390 N 98.43819 E	d__Archaea;p__Nitrososphaerota;c__;o__;f__Candidatus Wolframiiraptoraceae;g__Candidatus Terraquivivens;s__Candidatus Terraquivivens tengchongensis	hot spring
GB_GCA_023269735.1	93.02	0.5	Specific	1375704	91.5455	212	1017876	67.7722	1502755	d__Archaea;p__Thermoproteota;c__Thermoprotei;o__Thermofilales;f__Thermofilaceae;g__JANXEW01;s__JANXEW01 sp023269735	ASM2326973v1	PRJNA419239	SAMN17914476	Russia: Kamchatka; Uzon Caldera	2022-05-06	GCA_023269735.1	thermophilic sediment from neutral hot spring	54.5 N 159.97 E	d__Archaea;p__Thermoproteota;c__Thermoprotei;o__Thermofilales;f__Thermofilaceae;g__Thermofilum;s__	hot spring
GB_GCA_023269755.1	72.98	0.2	Specific	969069	82.6307	265	413782	35.721	1172771	d__Archaea;p__Thermoproteota;c__Thermoprotei_A;o__Sulfolobales;f__Ignisphaeraceae;g__Ignisphaera;s__Ignisphaera sp023269755	ASM2326975v1	PRJNA419239	SAMN17914471	Russia: Kamchatka; Uzon Caldera	2022-05-06	GCA_023269755.1	thermophilic sediment from neutral hot spring	54.5 N 159.97 E	d__Archaea;p__Thermoproteota;c__Thermoprotei;o__Desulfurococcales;f__Desulfurococcaceae;g__Ignisphaera;s__	hot spring
GB_GCA_023269765.1	46.98	0.07	Specific	377833	91.1673	22	195332	47.1556	414439	d__Archaea;p__Thermoproteota;c__Thermoprotei_A;o__Sulfolobales;f__Desulfurococcaceae;g__UBA285;s__UBA285 sp023269765	ASM2326976v1	PRJNA419239	SAMN17914469	Russia: Kamchatka; Uzon Caldera	2022-05-06	GCA_023269765.1	thermophilic sediment from neutral hot spring	54.5 N 159.97 E	d__Archaea;p__Thermoproteota;c__Thermoprotei;o__Desulfurococcales;f__Desulfurococcaceae;g__;s__	hot spring
GB_GCA_023269795.1	67.98	0.25	Specific	841775	90.3908	5	406124	43.6101	931262	d__Archaea;p__Thermoproteota;c__Thermoprotei_A;o__Sulfolobales;f__Fervidicoccaceae;g__WYEQ01;s__WYEQ01 sp009904015	ASM2326979v1	PRJNA419239	SAMN17914470	Russia: Kamchatka; Uzon Caldera	2022-05-06	GCA_023269795.1	thermophilic sediment from neutral hot spring	54.5 N 159.97 E	d__Archaea;p__Thermoproteota;c__Thermoprotei;o__Fervidicoccales;f__Fervidicoccaceae;g__;s__	hot spring
GB_GCA_023269815.1	99.95	0.48	Specific	1294570	91.7403	21	669498	47.4523	1411125	d__Archaea;p__Thermoproteota;c__Thermoprotei_A;o__Sulfolobales;f__Desulfurococcaceae;g__Thermosphaera;s__Thermosphaera aggregans_B	ASM2326981v1	PRJNA419239	SAMN17914467	Russia: Kamchatka; Uzon Caldera	2022-05-06	GCA_023269815.1	thermophilic sediment from neutral hot spring	54.5 N 159.97 E	d__Archaea;p__Thermoproteota;c__Thermoprotei;o__Desulfurococcales;f__Desulfurococcaceae;g__Thermogladius;s__	hot spring
GB_GCA_023269825.1	96.64	0.13	Specific	1343077	89.3821	5	611254	40.6845	1502624	d__Archaea;p__Thermoproteota;c__Thermoprotei_A;o__Sulfolobales;f__Desulfurococcaceae;g__UBA285;s__UBA285 sp023269825	ASM2326982v1	PRJNA419239	SAMN17914468	Russia: Kamchatka; Uzon Caldera	2022-05-06	GCA_023269825.1	thermophilic sediment from neutral hot spring	54.5 N 159.97 E	d__Archaea;p__Thermoproteota;c__Thermoprotei;o__Desulfurococcales;f__Desulfurococcaceae;g__;s__	hot spring
GB_GCA_023269855.1	95.94	1.28	General	1426316	86.8533	139	633743	38.6096	1642213	d__Archaea;p__Thermoproteota;c__Nitrososphaeria_A;o__Caldarchaeales;f__Wolframiiraptoraceae;g__Geocrenenecus;s__Geocrenenecus sp023269855	ASM2326985v1	PRJNA419239	SAMN17914461	Russia: Kamchatka; Uzon Caldera	2022-05-06	GCA_023269855.1	thermophilic sediment from neutral hot spring	54.5 N 159.97 E	d__Archaea;p__Nitrososphaerota;c__Nitrososphaeria;o__Nitrososphaerales;f__;g__;s__	hot spring
GB_GCA_023269865.1	72.06	0.45	Specific	878082	84.5989	245	452139	44.144	1037936	d__Archaea;p__Thermoproteota;c__Korarchaeia;o__Korarchaeales;f__Korarchaeaceae;g__Methanodesulfokores;s__Methanodesulfokores sp023269865	ASM2326986v1	PRJNA419239	SAMN17914459	Russia: Kamchatka; Uzon Caldera	2022-05-06	GCA_023269865.1	thermophilic sediment from neutral hot spring	54.5 N 159.97 E	d__Archaea;p__Candidatus Korarchaeota;c__;o__;f__;g__Candidatus Methanodesulfokores;s__	hot spring
GB_GCA_023269935.1	42.35	0.16	Specific	695300	87.4261	32	345678	43.4885	795300	d__Archaea;p__Thermoproteota;c__Thermoprotei;o__Thermoproteales;f__Thermocladiaceae;g__Thermocladium;s__Thermocladium sp023269935	ASM2326993v1	PRJNA419239	SAMN17914448	Russia: Kamchatka; Mutnovsky	2022-05-06	GCA_023269935.1	thermophilic sediment from acid hot spring	52.45 N 158.2 E	d__Archaea;p__Thermoproteota;c__Thermoprotei;o__Thermoproteales;f__Thermoproteaceae;g__Thermocladium;s__	hot spring
GB_GCA_023269965.1	89.95	0.14	General	605011	90.816	38	266132	39.9655	666194	d__Archaea;p__Nanoarchaeota;c__Nanoarchaeia;o__Parvarchaeales;f__Parvarchaeaceae;g__Acidifodinimicrobium;s__Acidifodinimicrobium sp023269965	ASM2326996v1	PRJNA419239	SAMN17914430	Russia: Kamchatka; Mutnovsky	2022-05-06	GCA_023269965.1	thermophilic sediment from acid hot spring	52.45 N 158.2 E	d__Archaea;p__Candidatus Parvarchaeota;c__;o__;f__;g__;s__	hot spring
GB_GCA_023270015.1	89.48	4.97	Specific	733751	92.9804	59	351899	44.5952	789146	d__Archaea;p__Micrarchaeota;c__Micrarchaeia;o__Micrarchaeales;f__CABMGC01;g__JAGDXZ01;s__JAGDXZ01 sp023270015	ASM2327001v1	PRJNA419239	SAMN17914425	Russia: Kamchatka; Mutnovsky	2022-05-06	GCA_023270015.1	thermophilic sediment from acid hot spring	52.45 N 158.2 E	d__Archaea;p__Candidatus Micrarchaeota;c__;o__;f__;g__;s__	hot spring
GB_GCA_023270055.1	84.1	0.95	Specific	694515	90.6751	35	349043	45.5979	765938	d__Archaea;p__Micrarchaeota;c__Micrarchaeia;o__Micrarchaeales;f__CABMGC01;g__JAGDYB01;s__JAGDYB01 sp023270055	ASM2327005v1	PRJNA419239	SAMN17914423	Russia: Kamchatka; Mutnovsky	2022-05-06	GCA_023270055.1	thermophilic sediment from acid hot spring	52.45 N 158.2 E	d__Archaea;p__Candidatus Micrarchaeota;c__;o__;f__;g__;s__	hot spring
GB_GCA_023511755.1	78.5	0.12	General	481798	90.9585	90	214363	40.4695	529690	d__Archaea;p__Nanoarchaeota;c__Nanoarchaeia;o__Pacearchaeales;f__UBA284;g__DRVD01;s__DRVD01 sp023511755	ASM2351175v1	PRJNA743362	SAMN20023746	Canada:Terrace; Lakelse Hot Spring	2022-05-19	GCA_023511755.1	hot spring sediment	54.358300 N 128.541133 W	d__Archaea;p__;c__;o__;f__;g__;s__	hot spring
GB_GCA_023512225.1	95.37	6.32	General	1769145	89.3362	195	836620	42.2466	1980323	d__Archaea;p__Thermoproteota;c__Bathyarchaeia;o__Bathyarchaeales;f__UBA233;g__DSLH01;s__DSLH01 sp023512225	ASM2351222v1	PRJNA743362	SAMN20023724	Canada:Terrace; Lakelse Hot Spring	2022-05-19	GCA_023512225.1	hot spring sediment	54.358300 N 128.541133 W	d__Archaea;p__Candidatus Bathyarchaeota;c__;o__;f__;g__;s__	hot spring
GB_GCA_023539395.1	94.09	1.31	Specific	1335344	87.2477	82	588411	38.4451	1530521	d__Archaea;p__Thermoproteota;c__Nitrososphaeria_A;o__Caldarchaeales;f__Wolframiiraptoraceae;g__Geocrenenecus;s__Geocrenenecus arthurdayi	ASM2353939v1	PRJNA791658	SAMN24311723	USA: Yellowstone National Park	2022-05-24	GCA_023539395.1	hot spring sediment from LGB-05 spring	44.56097 N 110.83286 W	d__Archaea;p__Nitrososphaerota;c__;o__;f__Candidatus Wolframiiraptoraceae;g__Candidatus Geocrenenecus;s__Candidatus Geocrenenecus arthurdayi	hot spring
GB_GCA_023539405.1	94.01	0.24	Specific	1024992	92.209	19	510361	45.9124	1111597	d__Archaea;p__Thermoproteota;c__Nitrososphaeria_A;o__Caldarchaeales;f__Wolframiiraptoraceae;g__Terraquivivens;s__Terraquivivens yellowstonensis	ASM2353940v1	PRJNA791658	SAMN24311724	USA: Yellowstone National Park	2022-05-24	GCA_023539405.1	hot spring sediment from MH-01 spring	44.7536 N 110.40418 W	d__Archaea;p__Nitrososphaerota;c__;o__;f__Candidatus Wolframiiraptoraceae;g__Candidatus Terraquivivens;s__Candidatus Terraquivivens yellowstonensis	hot spring
GB_GCA_023539435.1	96.06	0.16	Specific	1165581	91.3801	30	586350	45.9691	1275530	d__Archaea;p__Thermoproteota;c__Nitrososphaeria_A;o__Caldarchaeales;f__Wolframiiraptoraceae;g__Terraquivivens;s__Terraquivivens yellowstonensis	ASM2353943v1	PRJNA791658	SAMN24311725	USA: Yellowstone National Park	2022-05-24	GCA_023539435.1	hot spring sediment from S-04 spring	44.70055 N 110.76543 W	d__Archaea;p__Nitrososphaerota;c__;o__;f__Candidatus Wolframiiraptoraceae;g__Candidatus Terraquivivens;s__Candidatus Terraquivivens yellowstonensis	hot spring
GB_GCA_023539445.1	95.8	0.09	Specific	1063918	91.8095	35	534964	46.1641	1158832	d__Archaea;p__Thermoproteota;c__Nitrososphaeria_A;o__Caldarchaeales;f__Wolframiiraptoraceae;g__Terraquivivens;s__Terraquivivens yellowstonensis	ASM2353944v1	PRJNA791658	SAMN24311722	USA: Yellowstone National Park	2022-05-24	GCA_023539445.1	hot spring sediment from LGB-05 spring	44.56097 N 110.83286 W	d__Archaea;p__Nitrososphaerota;c__;o__;f__Candidatus Wolframiiraptoraceae;g__Candidatus Terraquivivens;s__Candidatus Terraquivivens yellowstonensis	hot spring
GB_GCA_023539475.1	94.77	0.94	Specific	1393863	87.1106	92	614966	38.4328	1600108	d__Archaea;p__Thermoproteota;c__Nitrososphaeria_A;o__Caldarchaeales;f__Wolframiiraptoraceae;g__Geocrenenecus;s__Geocrenenecus arthurdayi	ASM2353947v1	PRJNA791658	SAMN24311720	USA: Yellowstone National Park	2022-05-24	GCA_023539475.1	hot spring sediment from GC-11 spring	44.68915 N 110.7285 W	d__Archaea;p__Nitrososphaerota;c__;o__;f__Candidatus Wolframiiraptoraceae;g__Candidatus Geocrenenecus;s__Candidatus Geocrenenecus arthurdayi	hot spring
GB_GCA_023539485.1	91.19	0.7	General	1006760	91.1254	151	579294	52.434	1104807	d__Archaea;p__Thermoproteota;c__Nitrososphaeria_A;o__Caldarchaeales;f__Wolframiiraptoraceae;g__Wolframiiraptor;s__Wolframiiraptor allenii	ASM2353948v1	PRJNA791658	SAMN24311718	USA: Yellowstone National Park	2022-05-24	GCA_023539485.1	hot spring sediment from GC-10 spring	44.69038 N 110.7289 W	d__Archaea;p__Nitrososphaerota;c__;o__;f__Candidatus Wolframiiraptoraceae;g__Candidatus Wolframiiraptor;s__Candidatus Wolframiiraptor allenii	hot spring
GB_GCA_023539495.1	95.89	1.31	General	1171359	89.0268	95	679726	51.6612	1315737	d__Archaea;p__Thermoproteota;c__Nitrososphaeria_A;o__Caldarchaeales;f__Wolframiiraptoraceae;g__Wolframiiraptor;s__Wolframiiraptor allenii	ASM2353949v1	PRJNA791658	SAMN24311721	USA: Yellowstone National Park	2022-05-24	GCA_023539495.1	hot spring sediment from LGB-01 spring	44.56963 N 110.86518 W	d__Archaea;p__Nitrososphaerota;c__;o__;f__Candidatus Wolframiiraptoraceae;g__Candidatus Wolframiiraptor;s__Candidatus Wolframiiraptor allenii	hot spring
GB_GCA_023539525.1	97.86	0.1	Specific	1070208	92.1751	21	533170	45.921	1161060	d__Archaea;p__Thermoproteota;c__Nitrososphaeria_A;o__Caldarchaeales;f__Wolframiiraptoraceae;g__Terraquivivens;s__Terraquivivens yellowstonensis	ASM2353952v1	PRJNA791658	SAMN24311719	USA: Yellowstone National Park	2022-05-24	GCA_023539525.1	hot spring sediment from GC-10 spring	44.69038 N 110.7289 W	d__Archaea;p__Nitrososphaerota;c__;o__;f__Candidatus Wolframiiraptoraceae;g__Candidatus Terraquivivens;s__Candidatus Terraquivivens yellowstonensis	hot spring
GB_GCA_023539555.1	97.94	1.54	Specific	1664649	85.7565	223	754113	38.8491	1941135	d__Archaea;p__Thermoproteota;c__Nitrososphaeria_A;o__Caldarchaeales;f__Wolframiiraptoraceae;g__Geocrenenecus;s__Geocrenenecus arthurdayi	ASM2353955v1	PRJNA791658	SAMN24311714	USA: Yellowstone National Park	2022-05-24	GCA_023539555.1	hot spring sediment from GC-06 spring	44.688757 N 110.727987 W	d__Archaea;p__Nitrososphaerota;c__;o__;f__Candidatus Wolframiiraptoraceae;g__Candidatus Geocrenenecus;s__Candidatus Geocrenenecus arthurdayi	hot spring
GB_GCA_023539565.1	95.98	0.13	Specific	1023315	92.7106	28	507652	45.9924	1103774	d__Archaea;p__Thermoproteota;c__Nitrososphaeria_A;o__Caldarchaeales;f__Wolframiiraptoraceae;g__Terraquivivens;s__Terraquivivens yellowstonensis	ASM2353956v1	PRJNA791658	SAMN24311715	USA: Yellowstone National Park	2022-05-24	GCA_023539565.1	hot spring sediment from GC-07 spring	44.69067 N 110.72977 W	d__Archaea;p__Nitrososphaerota;c__;o__;f__Candidatus Wolframiiraptoraceae;g__Candidatus Terraquivivens;s__Candidatus Terraquivivens yellowstonensis	hot spring
GB_GCA_023539585.1	92.17	1.15	Specific	1344117	87.7348	106	589096	38.4522	1532022	d__Archaea;p__Thermoproteota;c__Nitrososphaeria_A;o__Caldarchaeales;f__Wolframiiraptoraceae;g__Geocrenenecus;s__Geocrenenecus arthurdayi	ASM2353958v1	PRJNA791658	SAMN24311717	USA: Yellowstone National Park	2022-05-24	GCA_023539585.1	hot spring sediment from GC-10 spring	44.69038 N 110.7289 W	d__Archaea;p__Nitrososphaerota;c__;o__;f__Candidatus Wolframiiraptoraceae;g__Candidatus Geocrenenecus;s__Candidatus Geocrenenecus arthurdayi	hot spring
GB_GCA_023539595.1	96.96	1.54	Specific	1711809	86.201	145	784198	39.4896	1985835	d__Archaea;p__Thermoproteota;c__Nitrososphaeria_A;o__Caldarchaeales;f__Wolframiiraptoraceae;g__Geocrenenecus;s__Geocrenenecus arthurdayi	ASM2353959v1	PRJNA791658	SAMN24311716	USA: Yellowstone National Park	2022-05-24	GCA_023539595.1	hot spring sediment from GC-07 spring	44.69067 N 110.72977 W	d__Archaea;p__Nitrososphaerota;c__;o__;f__Candidatus Wolframiiraptoraceae;g__Candidatus Geocrenenecus;s__Candidatus Geocrenenecus arthurdayi	hot spring
GB_GCA_023539635.1	95.72	1.81	Specific	1032881	92.6528	32	513151	46.0313	1114787	d__Archaea;p__Thermoproteota;c__Nitrososphaeria_A;o__Caldarchaeales;f__Wolframiiraptoraceae;g__Terraquivivens;s__Terraquivivens yellowstonensis	ASM2353963v1	PRJNA791658	SAMN24311713	USA: Yellowstone National Park	2022-05-24	GCA_023539635.1	hot spring sediment from GC-06 spring	44.688757 N 110.727987 W	d__Archaea;p__Nitrososphaerota;c__;o__;f__Candidatus Wolframiiraptoraceae;g__Candidatus Terraquivivens;s__Candidatus Terraquivivens yellowstonensis	hot spring
GB_GCA_023539655.1	94.62	0.03	Specific	995730	92.7664	19	493884	46.0123	1073374	d__Archaea;p__Thermoproteota;c__Nitrososphaeria_A;o__Caldarchaeales;f__Wolframiiraptoraceae;g__Terraquivivens;s__Terraquivivens yellowstonensis	ASM2353965v1	PRJNA791658	SAMN24311712	USA: Yellowstone National Park	2022-05-24	GCA_023539655.1	hot spring sediment from GC-01 spring	44.68753 N 110.72752 W	d__Archaea;p__Nitrososphaerota;c__;o__;f__Candidatus Wolframiiraptoraceae;g__Candidatus Terraquivivens;s__Candidatus Terraquivivens yellowstonensis	hot spring
GB_GCA_023539675.1	93.94	1.06	Specific	1347753	86.5211	116	600728	38.5647	1557716	d__Archaea;p__Thermoproteota;c__Nitrososphaeria_A;o__Caldarchaeales;f__Wolframiiraptoraceae;g__Geocrenenecus;s__Geocrenenecus arthurdayi	ASM2353967v1	PRJNA791658	SAMN24311711	USA: Yellowstone National Park	2022-05-24	GCA_023539675.1	hot spring sediment from GC-01 spring	44.68753 N 110.72752 W	d__Archaea;p__Nitrososphaerota;c__;o__;f__Candidatus Wolframiiraptoraceae;g__Candidatus Geocrenenecus;s__Candidatus Geocrenenecus arthurdayi	hot spring
GB_GCA_024239095.1	99.98	1.65	Specific	1904079	90.0547	15	973735	46.0537	2114359	d__Archaea;p__Thermoproteota;c__Thermoprotei_A;o__Sulfolobales;f__Sulfolobaceae;g__Metallosphaera;s__Metallosphaera sedula	ASM2423909v1	PRJNA855354	SAMN29490029	China: Tengchong Rehai	2022-07-12	GCA_024239095.1	hot spring sediment	25.3 N 98.7 E	d__Archaea;p__Thermoproteota;c__Thermoprotei;o__Sulfolobales;f__Sulfolobaceae;g__Metallosphaera;s__Metallosphaera sedula	hot spring
GB_GCA_024437945.1	82.8	0.02	Specific	1079577	93.3303	179	528856	45.72	1156727	d__Archaea;p__Halobacteriota;c__Archaeoglobi;o__Archaeoglobales;f__Archaeoglobaceae;g__WYZ-LMO2;s__WYZ-LMO2 sp004347865	ASM2443794v1	PRJNA859922	SAMN29809817	USA: Yellowstone National Park; WY	2022-07-25	GCA_024437945.1	hot spring sediment	44.57347 N 110.79504 W	d__Archaea;p__Euryarchaeota;c__Archaeoglobi;o__;f__;g__;s__	hot spring
GB_GCA_024450925.1	55.09	0.09	Specific	762862	93.1913	139	432316	52.8118	818598	d__Archaea;p__Thermoproteota;c__Thermoprotei_A;o__Sulfolobales;f__Sulfolobaceae;g__Acd1;s__Acd1 sp000389735	ASM2445092v1	PRJNA841666	SAMN28609749	USA: Yellowstone National Park; HFS spring	2022-07-26	GCA_024450925.1	hot spring sediment	44.73244 N 110.7098 W	d__Archaea;p__Thermoproteota;c__Thermoprotei;o__Sulfolobales;f__;g__;s__	hot spring
GB_GCA_024451005.1	68.34	0.55	Specific	1183025	91.4005	177	674593	52.119	1294331	d__Archaea;p__Thermoproteota;c__Thermoprotei_A;o__Sulfolobales;f__Sulfolobaceae;g__Acd1;s__Acd1 sp000389735	ASM2445100v1	PRJNA841666	SAMN28609747	USA: Yellowstone National Park; OHSP spring	2022-07-26	GCA_024451005.1	hot spring sediment	44.73302 N 110.70935 W	d__Archaea;p__Thermoproteota;c__Thermoprotei;o__Sulfolobales;f__;g__;s__	hot spring
GB_GCA_024451025.1	90.53	0.07	Specific	1200738	92.6327	115	679982	52.4582	1296236	d__Archaea;p__Thermoproteota;c__Thermoprotei_A;o__Sulfolobales;f__Sulfolobaceae;g__Acd1;s__Acd1 sp000389735	ASM2445102v1	PRJNA841666	SAMN28609746	USA: Yellowstone National Park; Cinder Pool	2022-07-26	GCA_024451025.1	hot spring sediment	44.73244 N 110.70978 W	d__Archaea;p__Thermoproteota;c__Thermoprotei;o__Sulfolobales;f__;g__;s__	hot spring
GB_GCA_024451035.1	76.72	0.27	Specific	1169270	91.1196	77	668643	52.1064	1283226	d__Archaea;p__Thermoproteota;c__Thermoprotei_A;o__Sulfolobales;f__Sulfolobaceae;g__Acd1;s__Acd1 sp000389735	ASM2445103v1	PRJNA841666	SAMN28609744	USA: Yellowstone National Park; Alice spring	2022-07-26	GCA_024451035.1	hot spring sediment	44.65329 N 110.48474 W	d__Archaea;p__Thermoproteota;c__Thermoprotei;o__Sulfolobales;f__;g__;s__	hot spring
GB_GCA_024451065.1	58.26	1.11	Specific	997061	91.1076	228	569356	52.0255	1094378	d__Archaea;p__Thermoproteota;c__Thermoprotei_A;o__Sulfolobales;f__Sulfolobaceae;g__Acd1;s__Acd1 sp000389735	ASM2445106v1	PRJNA841666	SAMN28609745	USA: Yellowstone National Park; RP spring	2022-07-26	GCA_024451065.1	hot spring sediment	44.73558 N 110.70705 W	d__Archaea;p__Thermoproteota;c__Thermoprotei;o__Sulfolobales;f__;g__;s__	hot spring
GB_GCA_024451075.1	56.12	0.46	Specific	980654	92.093	210	556312	52.2431	1064852	d__Archaea;p__Thermoproteota;c__Thermoprotei_A;o__Sulfolobales;f__Sulfolobaceae;g__Acd1;s__Acd1 sp000389735	ASM2445107v1	PRJNA841666	SAMN28609743	USA: Yellowstone National Park; Moose Pool	2022-07-26	GCA_024451075.1	hot spring sediment	44.61831 N 110.43552 W	d__Archaea;p__Thermoproteota;c__Thermoprotei;o__Sulfolobales;f__;g__;s__	hot spring
GB_GCA_024451125.1	64.3	0.37	Specific	911322	93.2364	170	510895	52.2691	977432	d__Archaea;p__Thermoproteota;c__Thermoprotei_A;o__Sulfolobales;f__Sulfolobaceae;g__Acd1;s__Acd1 sp000389735	ASM2445112v1	PRJNA841666	SAMN28609742	USA: Yellowstone National Park; Smokejumper3 Hot Spring	2022-07-26	GCA_024451125.1	sediments from hot spring shelf	44.41595 N 110.9558 W	d__Archaea;p__Thermoproteota;c__Thermoprotei;o__Sulfolobales;f__;g__;s__	hot spring
GB_GCA_024461155.1	95.35	0.34	General	1083661	92.9708	53	335139	28.7527	1165593	d__Archaea;p__Thermoproteota;c__Methanomethylicia;o__Methanomethylicales;f__Methanomethylicaceae;g__WYZ-LMO11;s__WYZ-LMO11 sp004348015	ASM2446115v1	PRJNA859922	SAMN29851763	USA: Yellowstone National Park; WY	2022-07-27	GCA_024461155.1	hot spring sediment	44.57347 N 110.79504 W	d__Archaea;p__Candidatus Verstraetearchaeota;c__Candidatus Methanomethylicia;o__;f__;g__;s__	hot spring
GB_GCA_024461175.1	89.78	0.46	General	966687	94.0572	67	293899	28.5959	1027765	d__Archaea;p__Thermoproteota;c__Methanomethylicia;o__Methanomethylicales;f__Methanomethylicaceae;g__WYZ-LMO11;s__WYZ-LMO11 sp004348015	ASM2446117v1	PRJNA859922	SAMN29878106	USA: Yellowstone National Park; WY	2022-07-27	GCA_024461175.1	hot spring sediment	44.57763 N 110.78957 W	d__Archaea;p__Candidatus Verstraetearchaeota;c__Candidatus Methanomethylicia;o__;f__;g__;s__	hot spring
GB_GCA_024461335.1	91.97	2.18	General	1307690	88.4025	111	724826	48.9997	1479245	d__Archaea;p__Thermoproteota;c__Methanomethylicia;o__Methanomethylicales;f__Methanomethylicaceae;g__WYZ-LMO10;s__WYZ-LMO10 sp004347955	ASM2446133v1	PRJNA859922	SAMN29877790	USA: Yellowstone National Park; WY	2022-07-27	GCA_024461335.1	hot spring sediment	44.56765 N 110.80759 W	d__Archaea;p__Candidatus Verstraetearchaeota;c__Candidatus Methanomethylicia;o__;f__;g__;s__	hot spring
GB_GCA_024464195.1	88.19	1.4	Specific	1227750	87.3194	237	623279	44.3285	1406045	d__Archaea;p__Thermoplasmatota;c__Thermoplasmata;o__Methanomassiliicoccales;f__JACIVX01;g__JACIVX01;s__JACIVX01 sp024464195	ASM2446419v1	PRJNA859922	SAMN29855483	USA: Yellowstone National Park; WY	2022-07-27	GCA_024464195.1	hot spring sediment	44.56765 N 110.80759 W	d__Archaea;p__Candidatus Thermoplasmatota;c__Thermoplasmata;o__Methanomassiliicoccales;f__;g__;s__	hot spring
GB_GCA_024464205.1	78.49	0.41	General	1073096	91.6896	216	625047	53.4065	1170357	d__Archaea;p__Thermoproteota;c__Methanomethylicia;o__Methanomethylicales;f__Methanomethylicaceae;g__Methanomethylicus;s__Methanomethylicus sp024464205	ASM2446420v1	PRJNA859922	SAMN29877625	USA: Yellowstone National Park; WY	2022-07-27	GCA_024464205.1	hot spring sediment	44.56765 N 110.80759 W	d__Archaea;p__Candidatus Verstraetearchaeota;c__Candidatus Methanomethylicia;o__;f__;g__;s__	hot spring
GB_GCA_024464255.1	83.69	1.62	General	1245974	88.5154	221	692398	49.1887	1407636	d__Archaea;p__Thermoproteota;c__Methanomethylicia;o__Methanomethylicales;f__Methanomethylicaceae;g__WYZ-LMO10;s__WYZ-LMO10 sp004347955	ASM2446425v1	PRJNA859922	SAMN29851525	USA: Yellowstone National Park; WY	2022-07-27	GCA_024464255.1	hot spring sediment	44.57347 N 110.79504 W	d__Archaea;p__Candidatus Verstraetearchaeota;c__Candidatus Methanomethylicia;o__;f__;g__;s__	hot spring
GB_GCA_024518555.1	91.85	1.37	Specific	1399352	90.1465	217	773619	49.8367	1552309	d__Archaea;p__Methanobacteriota;c__Methanobacteria;o__Methanobacteriales;f__Methanothermobacteraceae;g__Methanothermobacter;s__Methanothermobacter thermautotrophicus_A	ASM2451855v1	PRJNA859922	SAMN29855422	USA: Yellowstone National Park; WY	2022-08-03	GCA_024518555.1	hot spring sediment	44.56765 N 110.80759 W	d__Archaea;p__Euryarchaeota;c__Methanobacteria;o__Methanobacteriales;f__Methanobacteriaceae;g__Methanothermobacter;s__	hot spring
GB_GCA_024518585.1	96.53	0.11	Specific	1585506	89.2073	27	1030374	57.9732	1777328	d__Archaea;p__Halobacteriota;c__Methanomicrobia;o__Methanomicrobiales;f__Methanospirillaceae;g__Methanolinea_A;s__Methanolinea_A sp024518585	ASM2451858v1	PRJNA859922	SAMN29855412	USA: Yellowstone National Park; WY	2022-08-03	GCA_024518585.1	hot spring sediment	44.56765 N 110.80759 W	d__Archaea;p__Euryarchaeota;c__Methanomicrobia;o__Methanomicrobiales;f__Methanoregulaceae;g__Methanolinea;s__	hot spring
GB_GCA_024518645.1	84.62	0.02	General	998754	91.7049	182	603598	55.422	1089095	d__Archaea;p__Thermoproteota;c__Methanomethylicia;o__Methanomethylicales;f__Methanomethylicaceae;g__Methanosuratincola;s__Methanosuratincola subterraneus	ASM2451864v1	PRJNA859922	SAMN29877776	USA: Yellowstone National Park; WY	2022-08-03	GCA_024518645.1	hot spring sediment	44.56765 N 110.80759 W	d__Archaea;p__Candidatus Verstraetearchaeota;c__Candidatus Methanomethylicia;o__Candidatus Methanomethylicales;f__Candidatus Methanomethylicaceae;g__Candidatus Methanosuratincola;s__	hot spring
GB_GCA_024707015.1	99.41	1.51	Specific	1559271	91.3573	42	667521	39.1099	1706783	d__Archaea;p__Thermoproteota;c__Methanomethylicia;o__Culexarchaeales;f__Culexarchaeaceae;g__Culexarchaeum;s__Culexarchaeum yellowstonense	ASM2470701v1	PRJNA819097	SAMN26898833	USA: Yellowstone National Park; Wyoming	2022-08-17	GCA_024707015.1	Hot spring sediment	44.57347 N 110.79504 W	d__Archaea;p__Candidatus Culexarchaeota;c__Candidatus Culexarchaeia;o__Candidatus Culexarchaeles;f__Candidatus Culexarchaeaceae;g__Candidatus Culexarchaeum;s__Candidatus Culexarchaeum yellowstonense	hot spring
GB_GCA_024707065.1	86.91	1.29	General	1130095	91.939	146	472433	38.5714	1229179	d__Archaea;p__Thermoproteota;c__Methanomethylicia;o__Culexarchaeales;f__Culexarchaeaceae;g__Culexarchaeum;s__Culexarchaeum sp020833005	ASM2470706v1	PRJNA819097	SAMN26898846	USA:Washburn Spring; Yellowstone National Park; Wyoming	2022-08-17	GCA_024707065.1	hot spring sediment	44.376 N 110.69 W	d__Archaea;p__Candidatus Culexarchaeota;c__Candidatus Culexarchaeia;o__Candidatus Culexarchaeles;f__Candidatus Culexarchaeaceae;g__Candidatus Culexarchaeum;s__Candidatus Culexarchaeum yellowstonense	hot spring
GB_GCA_024720815.1	77.63	0.69	General	1106195	90.0153	62	492284	40.059	1228896	d__Archaea;p__Thermoproteota;c__JANJXX01;o__Panguiarchaeales;f__Panguiarchaeaceae;g__Panguiarchaeum;s__Panguiarchaeum symbiosum	ASM2472081v1	PRJNA544494	SAMN28868083	China: Tengchong county; Yunnan; ZhenZhuQuan pool	2022-08-19	GCA_024720815.1	hot spring sediment	24.95 N 98.44 E	d__Archaea;p__Thermoproteota;c__;o__;f__;g__;s__	hot spring
GB_GCA_024720835.1	67.38	0.79	General	1003589	90.0008	228	447786	40.1683	1115089	d__Archaea;p__Thermoproteota;c__JANJXX01;o__Panguiarchaeales;f__Panguiarchaeaceae;g__Panguiarchaeum;s__Panguiarchaeum symbiosum	ASM2472083v1	PRJNA544494	SAMN28868085	China: Tengchong county; Yunnan; BianFu pool	2022-08-19	GCA_024720835.1	hot spring sediment	24.91 N 98.39 E	d__Archaea;p__Thermoproteota;c__;o__;f__;g__;s__	hot spring
GB_GCA_024720855.1	78.83	1.04	General	1178316	89.436	67	530168	40.2406	1317496	d__Archaea;p__Thermoproteota;c__JANJXX01;o__Panguiarchaeales;f__Panguiarchaeaceae;g__Panguiarchaeum;s__Panguiarchaeum symbiosum	ASM2472085v1	PRJNA544494	SAMN28868084	China: Tengchong county; Yunnan; ShiZiTouDuiMian-1b pool	2022-08-19	GCA_024720855.1	hot spring sediment	24.95 N 98.44 E	d__Archaea;p__Thermoproteota;c__;o__;f__;g__;s__	hot spring
GB_GCA_024720875.1	78.84	2.38	General	1123915	90.0115	59	502166	40.2172	1248635	d__Archaea;p__Thermoproteota;c__JANJXX01;o__Panguiarchaeales;f__Panguiarchaeaceae;g__Panguiarchaeum;s__Panguiarchaeum symbiosum	ASM2472087v1	PRJNA544494	SAMN28868082	China: Tengchong county; Yunnan; JinZe-1 pool	2022-08-19	GCA_024720875.1	hot spring sediment	25.44 N 98.46 E	d__Archaea;p__Thermoproteota;c__;o__;f__;g__;s__	hot spring
GB_GCA_024720895.1	79.97	1.58	General	1268446	88.9612	71	576698	40.4464	1425842	d__Archaea;p__Thermoproteota;c__JANJXX01;o__Panguiarchaeales;f__Panguiarchaeaceae;g__Panguiarchaeum;s__Panguiarchaeum symbiosum	ASM2472089v1	PRJNA544494	SAMN28868078	China: Tengchong county; Yunnan; ShuiReBaoZha-1 pool	2022-08-19	GCA_024720895.1	hot spring sediment	24.95 N 98.44 E	d__Archaea;p__Thermoproteota;c__;o__;f__;g__;s__	hot spring
GB_GCA_024720915.1	79.57	1.35	General	1128251	89.7392	55	505360	40.1958	1257256	d__Archaea;p__Thermoproteota;c__JANJXX01;o__Panguiarchaeales;f__Panguiarchaeaceae;g__Panguiarchaeum;s__Panguiarchaeum symbiosum	ASM2472091v1	PRJNA544494	SAMN28868080	China: Tengchong county; Yunnan; JinZe-1 pool	2022-08-19	GCA_024720915.1	hot spring sediment	25.44 N 98.46 E	d__Archaea;p__Thermoproteota;c__;o__;f__;g__;s__	hot spring
GB_GCA_024720935.1	78.48	0.9	General	1109879	88.0413	93	504750	40.167	1260635	d__Archaea;p__Thermoproteota;c__JANJXX01;o__Panguiarchaeales;f__Panguiarchaeaceae;g__Panguiarchaeum;s__Panguiarchaeum symbiosum	ASM2472093v1	PRJNA544494	SAMN28868079	China: Tengchong county; Yunnan; JZ-2 pool	2022-08-19	GCA_024720935.1	hot spring sediment	25.44 N 98.46 E	d__Archaea;p__Thermoproteota;c__;o__;f__;g__;s__	hot spring
GB_GCA_024720955.1	79.49	2.79	General	1249383	87.4577	66	573988	40.2684	1428557	d__Archaea;p__Thermoproteota;c__JANJXX01;o__Panguiarchaeales;f__Panguiarchaeaceae;g__Panguiarchaeum;s__Panguiarchaeum symbiosum	ASM2472095v1	PRJNA544494	SAMN28868077	China: Tengchong county; Yunnan; ShuiReBaoZha-1 pool	2022-08-19	GCA_024720955.1	hot spring sediment	24.95 N 98.44 E	d__Archaea;p__Thermoproteota;c__;o__;f__;g__;s__	hot spring
GB_GCA_024720975.1	81.31	1.88	General	1219961	89.9054	30	545680	40.2146	1356939	d__Archaea;p__Thermoproteota;c__JANJXX01;o__Panguiarchaeales;f__Panguiarchaeaceae;g__Panguiarchaeum;s__Panguiarchaeum symbiosum	ASM2472097v1	PRJNA544494	SAMN28868076	China: Tengchong county; Yunnan; JinZe-1 pool	2022-08-19	GCA_024720975.1	hot spring sediment	25.44 N 98.46 E	d__Archaea;p__Thermoproteota;c__;o__;f__;g__;s__	hot spring
GB_GCA_024720985.1	77.89	0.56	General	1135523	89.5576	65	510491	40.2619	1267925	d__Archaea;p__Thermoproteota;c__JANJXX01;o__Panguiarchaeales;f__Panguiarchaeaceae;g__Panguiarchaeum;s__Panguiarchaeum symbiosum	ASM2472098v1	PRJNA544494	SAMN28868081	China: Tengchong county; Yunnan; JinZe-1 pool	2022-08-19	GCA_024720985.1	hot spring sediment	25.44 N 98.46 E	d__Archaea;p__Thermoproteota;c__;o__;f__;g__;s__	hot spring
GB_GCA_025060975.1	91.62	2.22	Specific	1303124	91.6138	129	521892	36.6907	1422410	d__Archaea;p__Thermoproteota;c__Methanomethylicia;o__Culexarchaeales;f__Culexarchaeaceae;g__Culexarchaeum;s__Culexarchaeum nevadense	ASM2506097v1	PRJNA819097	SAMN26898848	USA: Great Boiling Springs; Gerlach; Nevada	2022-09-07	GCA_025060975.1	top 1 cm of 70 C hot spring sediment	40.6614 N 119.3661 W	d__Archaea;p__Candidatus Culexarchaeota;c__Candidatus Culexarchaeia;o__Candidatus Culexarchaeles;f__Candidatus Culexarchaeaceae;g__Candidatus Culexarchaeum;s__Candidatus Culexarchaeum nevadense	hot spring
GB_GCA_025060995.1	90.05	13.5	General	1464358	89.9811	189	635808	39.0688	1627406	d__Archaea;p__Thermoproteota;c__Methanomethylicia;o__Culexarchaeales;f__Culexarchaeaceae;g__Culexarchaeum;s__Culexarchaeum yellowstonense	ASM2506099v1	PRJNA819097	SAMN26898847	USA: Washburn Spring; Yellowstone National Park; Wyoming	2022-09-07	GCA_025060995.1	hot spring sediment	44.376 N 110.69 W	d__Archaea;p__Candidatus Culexarchaeota;c__Candidatus Culexarchaeia;o__Candidatus Culexarchaeles;f__Candidatus Culexarchaeaceae;g__Candidatus Culexarchaeum;s__Candidatus Culexarchaeum yellowstonense	hot spring
GB_GCA_025920205.1	91.7	0.69	General	857272	93.0081	3	334426	36.2829	921718	d__Archaea;p__Nanoarchaeota;c__Nanoarchaeia;o__Parvarchaeales;f__Parvarchaeaceae;g__Parvarchaeum;s__Parvarchaeum tengchongense	ASM2592020v1	PRJNA544494	SAMN31079409	China: Tengchong county; Yunnan; DRTY-7 pool	2022-10-31	GCA_025920205.1	Hot spring sediment	24.95 N 98.44 E	d__Archaea;p__Candidatus Parvarchaeota;c__;o__;f__;g__Candidatus Parvarchaeum;s__Candidatus Parvarchaeum tengchongense	hot spring
GB_GCA_025920225.1	82.36	0.97	General	739337	91.8877	104	291828	36.2754	804609	d__Archaea;p__Nanoarchaeota;c__Nanoarchaeia;o__Parvarchaeales;f__Parvarchaeaceae;g__Parvarchaeum;s__Parvarchaeum tengchongense	ASM2592022v1	PRJNA544494	SAMN31079411	China: Tengchong county; Yunnan; JZ-2 pool	2022-10-31	GCA_025920225.1	Hot spring sediment	25.44 N 98.46 E	d__Archaea;p__Candidatus Parvarchaeota;c__;o__;f__;g__Candidatus Parvarchaeum;s__Candidatus Parvarchaeum tengchongense	hot spring
GB_GCA_025920265.1	72.01	0.01	General	344699	91.5397	26	169537	45.0229	376557	d__Archaea;p__Nanoarchaeota;c__Nanoarchaeia;o__Parvarchaeales;f__Parvarchaeaceae;g__Acidifodinimicrobium;s__Acidifodinimicrobium sp025920305	ASM2592026v1	PRJNA544494	SAMN31079407	China: Tengchong county; Yunnan; DRTY-3 pool	2022-10-31	GCA_025920265.1	Hot spring sediment	24.95 N 98.44 E	d__Archaea;p__Candidatus Parvarchaeota;c__;o__;f__;g__;s__	hot spring
GB_GCA_025920275.1	80.75	2.1	General	880380	92.2943	122	345474	36.2218	953883	d__Archaea;p__Nanoarchaeota;c__Nanoarchaeia;o__Parvarchaeales;f__Parvarchaeaceae;g__Parvarchaeum;s__Parvarchaeum tengchongense	ASM2592027v1	PRJNA544494	SAMN31079410	China: Tengchong county; Yunnan; ZMQR pool	2022-10-31	GCA_025920275.1	Hot spring sediment	24.95 N 98.44 E	d__Archaea;p__Candidatus Parvarchaeota;c__;o__;f__;g__Candidatus Parvarchaeum;s__Candidatus Parvarchaeum tengchongense	hot spring
GB_GCA_025920305.1	83.21	0.5	General	412115	92.1537	29	203334	45.4678	447204	d__Archaea;p__Nanoarchaeota;c__Nanoarchaeia;o__Parvarchaeales;f__Parvarchaeaceae;g__Acidifodinimicrobium;s__Acidifodinimicrobium sp025920305	ASM2592030v1	PRJNA544494	SAMN31079406	China: Tengchong county; Yunnan; DRTY-9 pool	2022-10-31	GCA_025920305.1	Hot spring sediment	24.95 N 98.44 E	d__Archaea;p__Candidatus Parvarchaeota;c__;o__;f__;g__;s__	hot spring
GB_GCA_025920365.1	88.64	0.59	General	488220	92.9359	12	155237	29.5504	525330	d__Archaea;p__Nanoarchaeota;c__Nanoarchaeia;o__Parvarchaeales;f__Parvarchaeaceae;g__Rehaiarchaeum;s__Rehaiarchaeum fermentans	ASM2592036v1	PRJNA544494	SAMN31079405	China: Tengchong county; Yunnan; DRTY-18 pool	2022-10-31	GCA_025920365.1	Hot spring sediment	24.95 N 98.44 E	d__Archaea;p__Candidatus Parvarchaeota;c__;o__;f__;g__Candidatus Rehaiarchaeum;s__Candidatus Rehaiarchaeum fermentans	hot spring
GB_GCA_025920425.1	92.18	0.09	General	670972	92.7787	24	294463	40.7675	723196	d__Archaea;p__Nanoarchaeota;c__Nanoarchaeia;o__JAPDLS01;f__Haiyanarchaeaceae;g__Haiyanarchaeum;s__Haiyanarchaeum thermophilum	ASM2592042v1	PRJNA544494	SAMN31079397	China: Tengchong county; Yunnan; JZ-1 pool	2022-10-31	GCA_025920425.1	Hot spring sediment	25.44 N 98.46 E	d__Archaea;p__Nanoarchaeota;c__;o__Candidatus Jingweiarchaeales;f__Candidatus Haiyanarchaeaceae;g__Candidatus Haiyanarchaeum;s__Candidatus Haiyanarchaeum thermophilum	hot spring
GB_GCA_025920435.1	77.73	0.74	General	504404	92.1451	37	165066	30.1655	547402	d__Archaea;p__Nanoarchaeota;c__Nanoarchaeia;o__Parvarchaeales;f__Parvarchaeaceae;g__Rehaiarchaeum;s__Rehaiarchaeum fermentans	ASM2592043v1	PRJNA544494	SAMN31079398	China: Tengchong county; Yunnan; DRTY-4 pool	2022-10-31	GCA_025920435.1	Hot spring sediment	24.95 N 98.44 E	d__Archaea;p__Candidatus Parvarchaeota;c__;o__;f__;g__Candidatus Rehaiarchaeum;s__Candidatus Rehaiarchaeum fermentans	hot spring
GB_GCA_025920465.1	80.79	1	General	628703	88.9309	74	215179	30.4507	706957	d__Archaea;p__Nanoarchaeota;c__Nanoarchaeia;o__Parvarchaeales;f__Parvarchaeaceae;g__Rehaiarchaeum;s__Rehaiarchaeum fermentans	ASM2592046v1	PRJNA544494	SAMN31079400	China: Tengchong county; Yunnan; DRTY-4 pool	2022-10-31	GCA_025920465.1	Hot spring sediment	24.95 N 98.44 E	d__Archaea;p__Candidatus Parvarchaeota;c__;o__;f__;g__Candidatus Rehaiarchaeum;s__Candidatus Rehaiarchaeum fermentans	hot spring
GB_GCA_025920495.1	63.9	0.39	General	433420	87.6331	82	148503	30.03	494585	d__Archaea;p__Nanoarchaeota;c__Nanoarchaeia;o__Parvarchaeales;f__Parvarchaeaceae;g__Rehaiarchaeum;s__Rehaiarchaeum fermentans	ASM2592049v1	PRJNA544494	SAMN31079399	China: Tengchong county; Yunnan; DRTY-1 pool	2022-10-31	GCA_025920495.1	hot spring sediment	24.95 N 98.44 E	d__Archaea;p__Candidatus Parvarchaeota;c__;o__;f__;g__Candidatus Rehaiarchaeum;s__Candidatus Rehaiarchaeum fermentans	hot spring
GB_GCA_025920525.1	89.95	0.12	General	587608	91.2595	26	260969	40.6172	643887	d__Archaea;p__Nanoarchaeota;c__Nanoarchaeia;o__JAPDLS01;f__Haiyanarchaeaceae;g__Haiyanarchaeum;s__Haiyanarchaeum thermophilum	ASM2592052v1	PRJNA544494	SAMN31079392	China: Tengchong county; Yunnan; JZ-1 pool	2022-10-31	GCA_025920525.1	Hot spring sediment	25.44 N 98.46 E	d__Archaea;p__Nanoarchaeota;c__;o__Candidatus Jingweiarchaeales;f__Candidatus Haiyanarchaeaceae;g__Candidatus Haiyanarchaeum;s__Candidatus Haiyanarchaeum thermophilum	hot spring
GB_GCA_025920545.1	91.35	0.05	General	612674	93.3633	20	266244	40.6512	656226	d__Archaea;p__Nanoarchaeota;c__Nanoarchaeia;o__JAPDLS01;f__Haiyanarchaeaceae;g__Haiyanarchaeum;s__Haiyanarchaeum thermophilum	ASM2592054v1	PRJNA544494	SAMN31079393	China: Tengchong county; Yunnan; ZhenZhuQuan pool	2022-10-31	GCA_025920545.1	Hot spring sediment	24.95 N 98.44 E	d__Archaea;p__Nanoarchaeota;c__;o__Candidatus Jingweiarchaeales;f__Candidatus Haiyanarchaeaceae;g__Candidatus Haiyanarchaeum;s__Candidatus Haiyanarchaeum thermophilum	hot spring
GB_GCA_025920555.1	90.97	0.07	General	557422	92.9629	27	243384	40.6831	599618	d__Archaea;p__Nanoarchaeota;c__Nanoarchaeia;o__JAPDLS01;f__Haiyanarchaeaceae;g__Haiyanarchaeum;s__Haiyanarchaeum thermophilum	ASM2592055v1	PRJNA544494	SAMN31079395	China: Tengchong county; Yunnan; JZ-2 pool	2022-10-31	GCA_025920555.1	Hot spring sediment	25.44 N 98.46 E	d__Archaea;p__Nanoarchaeota;c__;o__Candidatus Jingweiarchaeales;f__Candidatus Haiyanarchaeaceae;g__Candidatus Haiyanarchaeum;s__Candidatus Haiyanarchaeum thermophilum	hot spring
GB_GCA_025920565.1	90.67	0.04	General	586483	94.5364	10	252384	40.6823	620378	d__Archaea;p__Nanoarchaeota;c__Nanoarchaeia;o__JAPDLS01;f__Haiyanarchaeaceae;g__Haiyanarchaeum;s__Haiyanarchaeum thermophilum	ASM2592056v1	PRJNA544494	SAMN31079396	China: Tengchong county; Yunnan; JZ-1 pool	2022-10-31	GCA_025920565.1	Hot spring sediment	25.44 N 98.46 E	d__Archaea;p__Nanoarchaeota;c__;o__Candidatus Jingweiarchaeales;f__Candidatus Haiyanarchaeaceae;g__Candidatus Haiyanarchaeum;s__Candidatus Haiyanarchaeum thermophilum	hot spring
GB_GCA_025920595.1	88.74	0.03	General	553321	94.6587	12	237998	40.7152	584543	d__Archaea;p__Nanoarchaeota;c__Nanoarchaeia;o__JAPDLS01;f__Haiyanarchaeaceae;g__Haiyanarchaeum;s__Haiyanarchaeum thermophilum	ASM2592059v1	PRJNA544494	SAMN31079394	China: Tengchong county; Yunnan; JZ-1 pool	2022-10-31	GCA_025920595.1	Hot spring sediment	25.44 N 98.46 E	d__Archaea;p__Nanoarchaeota;c__;o__Candidatus Jingweiarchaeales;f__Candidatus Haiyanarchaeaceae;g__Candidatus Haiyanarchaeum;s__Candidatus Haiyanarchaeum thermophilum	hot spring
GB_GCA_025920625.1	91.06	0.55	General	595878	93.55	12	259311	40.7294	636962	d__Archaea;p__Nanoarchaeota;c__Nanoarchaeia;o__JAPDLS01;f__Haiyanarchaeaceae;g__Haiyanarchaeum;s__Haiyanarchaeum thermophilum	ASM2592062v1	PRJNA544494	SAMN31079391	China: Tengchong county; Yunnan; JZ-1 pool	2022-10-31	GCA_025920625.1	Hot spring sediment	25.44 N 98.46 E	d__Archaea;p__Nanoarchaeota;c__;o__Candidatus Jingweiarchaeales;f__Candidatus Haiyanarchaeaceae;g__Candidatus Haiyanarchaeum;s__Candidatus Haiyanarchaeum thermophilum	hot spring
GB_GCA_025920635.1	94.31	1.72	General	932854	94.2901	5	335137	33.875	989345	d__Archaea;p__Nanoarchaeota;c__Nanoarchaeia;o__Jingweiarchaeales;f__Jingweiarchaeaceae;g__Jingweiarchaeum;s__Jingweiarchaeum tengchongense	ASM2592063v1	PRJNA544494	SAMN31079389	China: Tengchong county; Yunnan; DRTY-6 pool	2022-10-31	GCA_025920635.1	Hot spring sediment	24.95 N 98.44 E	d__Archaea;p__Nanoarchaeota;c__;o__Candidatus Jingweiarchaeales;f__Candidatus Jingweiarchaeaceae;g__Candidatus Jingweiarchaeum;s__Candidatus Jingweiarchaeum tengchongense	hot spring
GB_GCA_025920645.1	94.93	1.48	General	841488	91.1135	30	314609	34.1304	923560	d__Archaea;p__Nanoarchaeota;c__Nanoarchaeia;o__Jingweiarchaeales;f__Jingweiarchaeaceae;g__Jingweiarchaeum;s__Jingweiarchaeum tengchongense	ASM2592064v1	PRJNA544494	SAMN31079387	China: Tengchong county; Yunnan; DRTY-6 pool	2022-10-31	GCA_025920645.1	Hot spring sediment	24.95 N 98.44 E	d__Archaea;p__Nanoarchaeota;c__;o__Candidatus Jingweiarchaeales;f__Candidatus Jingweiarchaeaceae;g__Candidatus Jingweiarchaeum;s__Candidatus Jingweiarchaeum tengchongense	hot spring
GB_GCA_025920685.1	90.22	1.53	General	858539	94.8345	8	305253	33.7184	905302	d__Archaea;p__Nanoarchaeota;c__Nanoarchaeia;o__Jingweiarchaeales;f__Jingweiarchaeaceae;g__Jingweiarchaeum;s__Jingweiarchaeum tengchongense	ASM2592068v1	PRJNA544494	SAMN31079390	China: Tengchong county; Yunnan; DRTY-6 pool	2022-10-31	GCA_025920685.1	Hot spring sediment	24.95 N 98.44 E	d__Archaea;p__Nanoarchaeota;c__;o__Candidatus Jingweiarchaeales;f__Candidatus Jingweiarchaeaceae;g__Candidatus Jingweiarchaeum;s__Candidatus Jingweiarchaeum tengchongense	hot spring
GB_GCA_025920705.1	92.52	0.47	General	1048327	93.7993	41	386874	34.6159	1117628	d__Archaea;p__Nanoarchaeota;c__Nanoarchaeia;o__Jingweiarchaeales;f__Jingweiarchaeaceae;g__Jingweiarchaeum;s__Jingweiarchaeum tengchongense	ASM2592070v1	PRJNA544494	SAMN31079388	China: Tengchong county; Yunnan; DRTY-6 pool	2022-10-31	GCA_025920705.1	Hot spring sediment	24.95 N 98.44 E	d__Archaea;p__Nanoarchaeota;c__;o__Candidatus Jingweiarchaeales;f__Candidatus Jingweiarchaeaceae;g__Candidatus Jingweiarchaeum;s__Candidatus Jingweiarchaeum tengchongense	hot spring
GB_GCA_025920725.1	90.16	0.33	General	960136	93.6617	38	355113	34.6414	1025111	d__Archaea;p__Nanoarchaeota;c__Nanoarchaeia;o__Jingweiarchaeales;f__Jingweiarchaeaceae;g__Jingweiarchaeum;s__Jingweiarchaeum tengchongense	ASM2592072v1	PRJNA544494	SAMN31079385	China: Tengchong county; Yunnan; DRTY-6 pool	2022-10-31	GCA_025920725.1	Hot spring sediment	24.95 N 98.44 E	d__Archaea;p__Nanoarchaeota;c__;o__Candidatus Jingweiarchaeales;f__Candidatus Jingweiarchaeaceae;g__Candidatus Jingweiarchaeum;s__Candidatus Jingweiarchaeum tengchongense	hot spring
GB_GCA_025920735.1	94.23	1.49	General	899879	92.2412	21	331197	33.9902	975572	d__Archaea;p__Nanoarchaeota;c__Nanoarchaeia;o__Jingweiarchaeales;f__Jingweiarchaeaceae;g__Jingweiarchaeum;s__Jingweiarchaeum tengchongense	ASM2592073v1	PRJNA544494	SAMN31079384	China: Tengchong county; Yunnan; DRTY-6 pool	2022-10-31	GCA_025920735.1	Hot spring sediment	24.95 N 98.44 E	d__Archaea;p__Nanoarchaeota;c__;o__Candidatus Jingweiarchaeales;f__Candidatus Jingweiarchaeaceae;g__Candidatus Jingweiarchaeum;s__Candidatus Jingweiarchaeum tengchongense	hot spring
GB_GCA_025920765.1	63.07	0.19	General	918883	93.8071	195	340741	34.7892	979545	d__Archaea;p__Nanoarchaeota;c__Nanoarchaeia;o__Jingweiarchaeales;f__Jingweiarchaeaceae;g__Jingweiarchaeum;s__Jingweiarchaeum tengchongense	ASM2592076v1	PRJNA544494	SAMN31079386	China: Tengchong county; Yunnan; DRTY-6 pool	2022-10-31	GCA_025920765.1	Hot spring sediment	24.95 N 98.44 E	d__Archaea;p__Nanoarchaeota;c__;o__Candidatus Jingweiarchaeales;f__Candidatus Jingweiarchaeaceae;g__Candidatus Jingweiarchaeum;s__Candidatus Jingweiarchaeum tengchongense	hot spring
GB_GCA_026002795.1	89.69	0.51	General	479415	89.5346	1	153325	28.6347	535452	d__Archaea;p__Nanoarchaeota;c__Nanoarchaeia;o__Pacearchaeales;f__GW2011-AR1;g__ASMP01;s__ASMP01 sp026002795	ASM2600279v1	PRJDB11609	SAMD00319325	none	2022-10-11	GCA_026002795.1	sediments collected from the Katase hot spring field	none	d__Archaea;p__;c__;o__;f__;g__;s__	hot spring
GB_GCA_026002815.1	81.66	5.78	General	1474621	86.7262	26	493195	29.0061	1700317	d__Archaea;p__Nanoarchaeota;c__Nanoarchaeia;o__Woesearchaeales;f__UBA9642;g__UBA9642;s__UBA9642 sp026002815	ASM2600281v1	PRJDB11609	SAMD00319326	none	2022-10-11	GCA_026002815.1	sediments collected from the Katase hot spring field	none	d__Archaea;p__Candidatus Woesearchaeota;c__;o__;f__;g__;s__	hot spring
GB_GCA_026002835.1	100	11.11	Specific	1807215	88.9201	25	646635	31.8178	2032403	d__Archaea;p__Thermoproteota;c__Nitrososphaeria;o__Nitrososphaerales;f__Nitrosocaldaceae;g__Nitrosothermus;s__Nitrosothermus sp026002835	ASM2600283v1	PRJDB11609	SAMD00319327	none	2022-10-11	GCA_026002835.1	sediments collected from the Katase hot spring field	none	d__Archaea;p__Nitrososphaerota;c__Nitrososphaeria;o__Candidatus Nitrosocaldales;f__Candidatus Nitrosocaldaceae;g__;s__	hot spring
GB_GCA_026014545.1	98.06	1.35	General	1642078	88.3647	44	855855	46.0633	1858296	d__Archaea;p__Thermoproteota;c__Bathyarchaeia;o__Bathyarchaeales;f__UBA233;g__JAOAIV01;s__JAOAIV01 sp026014545	ASM2601454v1	PRJNA869847	SAMN30328182	China: Tengchong Hot spring	2022-11-06	GCA_026014545.1	enrichment culture inoculated from thermal spring sediment with lignin	none	d__Archaea;p__Candidatus Bathyarchaeota;c__;o__;f__;g__;s__	hot spring
GB_GCA_026014595.1	89.39	1.91	General	1805789	87.8511	51	994067	48.3611	2055511	d__Archaea;p__Thermoproteota;c__Bathyarchaeia;o__Bathyarchaeales;f__UBA233;g__A05DMB-2;s__A05DMB-2 sp026014595	ASM2601459v1	PRJNA869847	SAMN30328173	China: Tengchong Hot spring	2022-11-06	GCA_026014595.1	enrichment culture inoculated from thermal spring sediment with lignin	none	d__Archaea;p__Candidatus Bathyarchaeota;c__;o__;f__;g__;s__	hot spring
GB_GCA_026014665.1	94.17	0.77	General	2063699	86.9624	36	1067841	44.9978	2373094	d__Archaea;p__Thermoproteota;c__Bathyarchaeia;o__Bathyarchaeales;f__UBA233;g__Termiticorpusculum;s__Termiticorpusculum sp026014665	ASM2601466v1	PRJNA869847	SAMN30328172	China: Tengchong Hot spring	2022-11-06	GCA_026014665.1	enrichment culture inoculated from thermal spring sediment with lignin	none	d__Archaea;p__Candidatus Bathyarchaeota;c__;o__;f__;g__;s__	hot spring
GB_GCA_026014685.1	99.1	2.56	General	2048035	88.3364	23	1079495	46.5611	2318450	d__Archaea;p__Thermoproteota;c__Bathyarchaeia;o__Bathyarchaeales;f__UBA233;g__Termiticorpusculum;s__Termiticorpusculum sp026014685	ASM2601468v1	PRJNA869847	SAMN30328171	China: Tengchong Hot spring	2022-11-06	GCA_026014685.1	enrichment culture inoculated from thermal spring sediment with lignin	none	d__Archaea;p__Candidatus Bathyarchaeota;c__;o__;f__;g__;s__	hot spring
GB_GCA_026014705.1	96.44	0.81	General	1740744	87.6514	44	937969	47.2294	1985986	d__Archaea;p__Thermoproteota;c__Bathyarchaeia;o__Bathyarchaeales;f__UBA233;g__JAOZHU01;s__JAOZHU01 sp026014705	ASM2601470v1	PRJNA869847	SAMN30328169	China: Tengchong Hot spring	2022-11-06	GCA_026014705.1	enrichment culture inoculated from thermal spring sediment with lignin	none	d__Archaea;p__Candidatus Bathyarchaeota;c__;o__;f__;g__;s__	hot spring
GB_GCA_026014725.1	97.41	1.63	General	2242651	87.6728	63	1126771	44.0493	2557979	d__Archaea;p__Thermoproteota;c__Bathyarchaeia;o__Bathyarchaeales;f__UBA233;g__Termiticorpusculum;s__Termiticorpusculum sp026014725	ASM2601472v1	PRJNA869847	SAMN30328170	China: Tengchong Hot spring	2022-11-06	GCA_026014725.1	enrichment culture inoculated from thermal spring sediment with lignin	none	d__Archaea;p__Candidatus Bathyarchaeota;c__;o__;f__;g__;s__	hot spring
GB_GCA_028275385.1	95.64	0.78	General	1060980	91.7504	122	705115	60.9763	1156376	d__Archaea;p__Thermoproteota;c__Bathyarchaeia;o__40CM-2-53-6;f__CALIRQ01;g__CALIRQ01;s__CALIRQ01 sp028275385	ASM2827538v1	PRJNA791658	SAMN32179845	USA: Yellowstone National Park	2023-01-30	GCA_028275385.1	Hot spring sediment	44.4512 N 110.4340 W	d__Archaea;p__Candidatus Bathyarchaeota;c__;o__;f__;g__;s__	hot spring
GB_GCA_028275465.1	93.79	0.23	General	1118463	95.0586	88	776283	65.9766	1176604	d__Archaea;p__Hadarchaeota;c__Hadarchaeia;o__Hadarchaeales;f__WYZ-LMO6;g__WYZ-LMO6;s__WYZ-LMO6 sp004347925	ASM2827546v1	PRJNA791658	SAMN32179842	USA: Yellowstone National Park	2023-01-30	GCA_028275465.1	Hot spring sediment	44.4512 N 110.4340 W	d__Archaea;p__Candidatus Hadarchaeota;c__Candidatus Hadarchaeia;o__;f__;g__;s__	hot spring
GB_GCA_028275585.1	60.6	0.45	Specific	854405	90.8236	193	363968	38.69	940730	d__Archaea;p__Thermoproteota;c__Thermoprotei_A;o__Sulfolobales;f__NBVN01;g__DTCV01;s__DTCV01 sp020832985	ASM2827558v1	PRJNA791658	SAMN32179837	USA: Yellowstone National Park	2023-01-30	GCA_028275585.1	Hot spring sediment	44.4514 N 110.4332 W	d__Archaea;p__Thermoproteota;c__Thermoprotei;o__Desulfurococcales;f__;g__;s__	hot spring
GB_GCA_028275605.1	78.17	0.65	Specific	1121218	87.5809	83	854075	66.7138	1280208	d__Archaea;p__Thermoproteota;c__Nitrososphaeria;o__Conexivisphaerales;f__Conexivisphaeraceae;g__Conexivisphaera;s__Conexivisphaera sp009903775	ASM2827560v1	PRJNA791658	SAMN32179834	USA: Yellowstone National Park	2023-01-30	GCA_028275605.1	Hot spring sediment	44.4514 N 110.4332 W	d__Archaea;p__Nitrososphaerota;c__Nitrososphaeria;o__;f__;g__;s__	hot spring
GB_GCA_028275625.1	67.87	0	Specific	1222972	90.6944	86	648009	48.0557	1348454	d__Archaea;p__Thermoproteota;c__Thermoprotei;o__Thermoproteales;f__Thermocladiaceae;g__Vulcanisaeta;s__Vulcanisaeta sp022014875	ASM2827562v1	PRJNA791658	SAMN32179832	USA: Yellowstone National Park	2023-01-30	GCA_028275625.1	Hot spring sediment	44.4514 N 110.4332 W	d__Archaea;p__Thermoproteota;c__Thermoprotei;o__Thermoproteales;f__Thermoproteaceae;g__Vulcanisaeta;s__	hot spring
GB_GCA_028275635.1	72.55	1.19	Specific	1112492	89.9701	234	505169	40.8543	1236513	d__Archaea;p__Thermoproteota;c__Thermoprotei_A;o__Sulfolobales;f__Desulfurococcaceae;g__UBA285;s__UBA285 sp023269825	ASM2827563v1	PRJNA791658	SAMN32179836	USA: Yellowstone National Park	2023-01-30	GCA_028275635.1	Hot spring sediment	44.4514 N 110.4332 W	d__Archaea;p__Thermoproteota;c__Thermoprotei;o__Desulfurococcales;f__Desulfurococcaceae;g__;s__	hot spring
GB_GCA_028275645.1	67.85	0.05	Specific	1148765	87.0415	209	633740	48.0182	1319790	d__Archaea;p__Thermoproteota;c__Thermoprotei;o__Thermoproteales;f__Thermocladiaceae;g__Caldivirga;s__Caldivirga sp028275645	ASM2827564v1	PRJNA791658	SAMN32179835	USA: Yellowstone National Park	2023-01-30	GCA_028275645.1	Hot spring sediment	44.4514 N 110.4332 W	d__Archaea;p__Thermoproteota;c__Thermoprotei;o__Thermoproteales;f__Thermoproteaceae;g__Caldivirga;s__	hot spring
GB_GCA_028275705.1	98.86	0.31	Specific	1314573	89.3353	42	625627	42.5161	1471505	d__Archaea;p__Thermoproteota;c__Thermoprotei_A;o__Sulfolobales;f__Desulfurococcaceae;g__UBA285;s__UBA285 sp028275705	ASM2827570v1	PRJNA791658	SAMN32179831	USA: Yellowstone National Park	2023-01-30	GCA_028275705.1	Hot spring sediment	44.4514 N 110.4332 W	d__Archaea;p__Thermoproteota;c__Thermoprotei;o__Desulfurococcales;f__Desulfurococcaceae;g__;s__	hot spring
GB_GCA_028275725.1	44.02	1.08	Specific	575470	89.9883	93	367604	57.4836	639494	d__Archaea;p__Thermoproteota;c__Thermoprotei_A;o__Sulfolobales;f__Acidilobaceae;g__Acidilobus;s__Acidilobus sp028275725	ASM2827572v1	PRJNA791658	SAMN32179828	USA: Yellowstone National Park	2023-01-30	GCA_028275725.1	Hot spring sediment	44.4514 N 110.4332 W	d__Archaea;p__Thermoproteota;c__Thermoprotei;o__Acidilobales;f__Acidilobaceae;g__Acidilobus;s__	hot spring
GB_GCA_028275745.1	75.53	0.87	Specific	1201872	88.0451	121	565720	41.4427	1365064	d__Archaea;p__Thermoproteota;c__Thermoprotei_A;o__Sulfolobales;f__Ignisphaeraceae;g__Ignisphaera;s__Ignisphaera sp028275745	ASM2827574v1	PRJNA791658	SAMN32179829	USA: Yellowstone National Park	2023-01-30	GCA_028275745.1	Hot spring sediment	44.4514 N 110.4332 W	d__Archaea;p__Thermoproteota;c__Thermoprotei;o__Desulfurococcales;f__;g__;s__	hot spring
GB_GCA_028275765.1	95.91	0.12	Specific	1587832	90.0557	70	1094477	62.0745	1763167	d__Archaea;p__Thermoproteota;c__Thermoprotei;o__Thermofilales;f__Thermofilaceae;g__Thermofilum_C;s__Thermofilum_C sp020833575	ASM2827576v1	PRJNA791658	SAMN32179830	USA: Yellowstone National Park	2023-01-30	GCA_028275765.1	Hot spring sediment	44.4514 N 110.4332 W	d__Archaea;p__Thermoproteota;c__Thermoprotei;o__Thermofilales;f__;g__;s__	hot spring
GB_GCA_028275775.1	79.67	0.45	Specific	502679	93.7213	40	128118	23.8868	536355	d__Archaea;p__Nanoarchaeota;c__Nanoarchaeia;o__Nanoarchaeales;f__Nanopusillaceae;g__Nanopusillus;s__Nanopusillus sp028275775	ASM2827577v1	PRJNA791658	SAMN32179827	USA: Yellowstone National Park	2023-01-30	GCA_028275775.1	Hot spring sediment	44.4514 N 110.4332 W	d__Archaea;p__Nanoarchaeota;c__Candidatus Nanoarchaeia;o__Nanoarchaeales;f__Nanopusillaceae;g__Candidatus Nanopusillus;s__	hot spring
GB_GCA_028275825.1	98.45	0.2	Specific	1525866	84.2768	86	719371	39.7324	1810540	d__Archaea;p__Thermoproteota;c__Thermoprotei_A;o__Sulfolobales;f__Ignisphaeraceae;g__Ignisphaera;s__Ignisphaera sp028275825	ASM2827582v1	PRJNA791658	SAMN32179825	USA: Yellowstone National Park	2023-01-30	GCA_028275825.1	Hot spring sediment	44.4514 N 110.4332 W	d__Archaea;p__Thermoproteota;c__Thermoprotei;o__Desulfurococcales;f__Desulfurococcaceae;g__Ignisphaera;s__	hot spring
GB_GCA_028275865.1	91.26	0.26	Specific	1537121	89.1279	150	839292	48.6652	1724624	d__Archaea;p__Thermoproteota;c__Thermoprotei;o__Thermoproteales;f__Thermocladiaceae;g__Caldivirga;s__Caldivirga sp001663375	ASM2827586v1	PRJNA791658	SAMN32179823	USA: Yellowstone National Park	2023-01-30	GCA_028275865.1	Hot spring sediment	44.4514 N 110.4332 W	d__Archaea;p__Thermoproteota;c__Thermoprotei;o__Thermoproteales;f__Thermoproteaceae;g__Caldivirga;s__	hot spring
GB_GCA_028275885.1	85.26	0.6	Specific	490818	92.4444	13	127339	23.984	530933	d__Archaea;p__Nanoarchaeota;c__Nanoarchaeia;o__Nanoarchaeales;f__Nanopusillaceae;g__Nanopusillus;s__Nanopusillus sp028275885	ASM2827588v1	PRJNA791658	SAMN32179824	USA: Yellowstone National Park	2023-01-30	GCA_028275885.1	Hot spring sediment	44.4514 N 110.4332 W	d__Archaea;p__Nanoarchaeota;c__Candidatus Nanoarchaeia;o__Nanoarchaeales;f__Nanopusillaceae;g__Candidatus Nanopusillus;s__	hot spring
GB_GCA_028275905.1	95.65	2.38	Specific	2290986	89.4356	332	1586053	61.9164	2561604	d__Archaea;p__Thermoproteota;c__Thermoprotei;o__Thermoproteales;f__Thermoproteaceae;g__Thermoproteus;s__Thermoproteus sp002077075	ASM2827590v1	PRJNA791658	SAMN32179821	USA: Yellowstone National Park	2023-01-30	GCA_028275905.1	Hot spring sediment	44.4514 N 110.4332 W	d__Archaea;p__Thermoproteota;c__Thermoprotei;o__Thermoproteales;f__Thermoproteaceae;g__Thermoproteus;s__	hot spring
GB_GCA_028275925.1	94.96	0.47	Specific	1757172	90.3152	142	1268270	65.1866	1945600	d__Archaea;p__Thermoproteota;c__Thermoprotei;o__Thermofilales;f__Thermofilaceae;g__JANXEW01;s__JANXEW01 sp028275925	ASM2827592v1	PRJNA791658	SAMN32179820	USA: Yellowstone National Park	2023-01-30	GCA_028275925.1	Hot spring sediment	44.4514 N 110.4332 W	d__Archaea;p__Thermoproteota;c__Thermoprotei;o__Thermofilales;f__;g__;s__	hot spring
GB_GCA_028275945.1	83.49	0	Specific	1156671	92.2958	84	656329	52.3713	1253222	d__Archaea;p__Thermoproteota;c__Thermoprotei_A;o__Sulfolobales;f__Sulfolobaceae;g__Acd1;s__Acd1 sp000389735	ASM2827594v1	PRJNA791658	SAMN32179819	USA: Yellowstone National Park	2023-01-30	GCA_028275945.1	Hot spring sediment	44.4514 N 110.4332 W	d__Archaea;p__Thermoproteota;c__Thermoprotei;o__Sulfolobales;f__;g__;s__	hot spring
GB_GCA_028275985.1	99.99	0.63	Specific	1306256	90.3101	36	726488	50.2269	1446412	d__Archaea;p__Thermoproteota;c__Thermoprotei_A;o__Sulfolobales;f__Desulfurococcaceae;g__Thermogladius;s__Thermogladius sp009904025	ASM2827598v1	PRJNA791658	SAMN32179817	USA: Yellowstone National Park	2023-01-30	GCA_028275985.1	Hot spring sediment	44.4514 N 110.4332 W	d__Archaea;p__Thermoproteota;c__Thermoprotei;o__Desulfurococcales;f__Desulfurococcaceae;g__Thermogladius;s__	hot spring
GB_GCA_028276005.1	68.76	0.31	Specific	812637	91.0706	66	520380	58.318	892315	d__Archaea;p__Thermoproteota;c__Thermoprotei_A;o__Sulfolobales;f__Acidilobaceae;g__Acidilobus;s__Acidilobus sp028276005	ASM2827600v1	PRJNA791658	SAMN32179816	USA: Yellowstone National Park	2023-01-30	GCA_028276005.1	Hot spring sediment	44.4514 N 110.4332 W	d__Archaea;p__Thermoproteota;c__Thermoprotei;o__Acidilobales;f__Acidilobaceae;g__Acidilobus;s__	hot spring
GB_GCA_028276025.1	83.51	0.33	Specific	1461624	90.7778	115	732341	45.4839	1610112	d__Archaea;p__Thermoproteota;c__Thermoprotei;o__Thermoproteales;f__Thermocladiaceae;g__Vulcanisaeta;s__Vulcanisaeta sp001516765	ASM2827602v1	PRJNA791658	SAMN32179814	USA: Yellowstone National Park	2023-01-30	GCA_028276025.1	Hot spring sediment	44.4514 N 110.4332 W	d__Archaea;p__Thermoproteota;c__Thermoprotei;o__Thermoproteales;f__Thermoproteaceae;g__Vulcanisaeta;s__	hot spring
GB_GCA_028276045.1	98.61	0.3	Specific	1584296	91.2374	152	628651	36.2031	1736455	d__Archaea;p__Thermoproteota;c__Thermoprotei_A;o__Sulfolobales;f__AG1;g__WYEN01;s__WYEN01 sp009903825	ASM2827604v1	PRJNA791658	SAMN32179813	USA: Yellowstone National Park	2023-01-30	GCA_028276045.1	Hot spring sediment	44.4514 N 110.4332 W	d__Archaea;p__Thermoproteota;c__Thermoprotei;o__Desulfurococcales;f__;g__;s__	hot spring
GB_GCA_028276065.1	73.7	0.06	Specific	1202761	91.2518	143	772400	58.6009	1318068	d__Archaea;p__Thermoproteota;c__Thermoprotei;o__Thermoproteales;f__Thermoproteaceae;g__Pyrobaculum;s__Pyrobaculum sp009903905	ASM2827606v1	PRJNA791658	SAMN32179815	USA: Yellowstone National Park	2023-01-30	GCA_028276065.1	Hot spring sediment	44.4514 N 110.4332 W	d__Archaea;p__Thermoproteota;c__Thermoprotei;o__Thermoproteales;f__Thermoproteaceae;g__Pyrobaculum;s__	hot spring
GB_GCA_029263715.1	93.57	0.59	Specific	1686713	87.8441	14	958225	49.9044	1920121	d__Archaea;p__Thermoproteota;c__Nitrososphaeria;o__Nitrososphaerales;f__Nitrososphaeraceae;g__Nitrososphaera;s__Nitrososphaera sp029263715	ASM2926371v1	PRJNA785376	SAMN23614957	China:Yunnan province	2023-03-17	GCA_029263715.1	native outdoor hot spring sediment	24.20 N 103.4 E	d__Archaea;p__Nitrososphaerota;c__Nitrososphaeria;o__Nitrososphaerales;f__Nitrososphaeraceae;g__Nitrososphaera;s__	hot spring
GB_GCA_029775855.1	98.44	2.08	General	1391456	92.304	7	653696	43.364	1507471	d__Archaea;p__Thermoproteota;c__Nitrososphaeria;o__Nitrososphaerales;f__JAAOZN01;g__JAAOZN01;s__JAAOZN01 sp029775855	ASM2977585v1	PRJNA699377	SAMN34105814	China: Yunnan; DiReTiYan6 hot springs	2023-04-17	GCA_029775855.1	hot spring sediments	24.95390 N 98.43827 E	d__Archaea;p__Nitrososphaerota;c__Nitrososphaeria;o__;f__;g__;s__	hot spring
GB_GCA_029775865.1	93.9	3.57	General	1148442	91.2266	66	491177	39.0237	1258890	d__Archaea;p__Thermoproteota;c__Nitrososphaeria;o__Nitrososphaerales;f__JACAEJ01;g__JACAEJ01;s__JACAEJ01 sp029775875	ASM2977586v1	PRJNA699377	SAMN34105817	China: Yunnan; Jinze2 hot springs	2023-04-17	GCA_029775865.1	hot spring sediments	24.95390 N 98.43822 E	d__Archaea;p__Nitrososphaerota;c__Nitrososphaeria;o__;f__;g__;s__	hot spring
GB_GCA_029775875.1	94.34	2.55	General	1125839	91.6906	60	478936	39.0089	1227868	d__Archaea;p__Thermoproteota;c__Nitrososphaeria;o__Nitrososphaerales;f__JACAEJ01;g__JACAEJ01;s__JACAEJ01 sp029775875	ASM2977587v1	PRJNA699377	SAMN34105818	China: Yunnan; Jinze2 hot springs	2023-04-17	GCA_029775875.1	hot spring sediments	24.95390 N 98.43822 E	d__Archaea;p__Nitrososphaerota;c__Nitrososphaeria;o__;f__;g__;s__	hot spring
GB_GCA_029775915.1	99.15	1.32	General	1295638	88.0924	10	498084	33.8655	1470771	d__Archaea;p__Thermoproteota;c__Nitrososphaeria;o__Nitrososphaerales;f__JANXEG01;g__JANXEG01;s__JANXEG01 sp029775915	ASM2977591v1	PRJNA699377	SAMN34105815	China: Yunnan; Jinze1 hot springs	2023-04-17	GCA_029775915.1	hot spring sediments	24.95390 N 98.43823 E	d__Archaea;p__Nitrososphaerota;c__Nitrososphaeria;o__;f__;g__;s__	hot spring
GB_GCA_029775925.1	96.35	3.22	General	1234297	88.0519	37	496021	35.3877	1401784	d__Archaea;p__Thermoproteota;c__Nitrososphaeria;o__Nitrososphaerales;f__JACAEJ01;g__JACAEJ01;s__JACAEJ01 sp029775925	ASM2977592v1	PRJNA699377	SAMN34105816	China: Yunnan; DiReTiYan6 hot springs	2023-04-17	GCA_029775925.1	hot spring sediments	24.95390 N 98.43827 E	d__Archaea;p__Nitrososphaerota;c__Nitrososphaeria;o__;f__;g__;s__	hot spring
GB_GCA_029775955.1	85.06	3.08	General	1263023	76.4107	214	677373	40.9974	1652941	d__Archaea;p__Thermoproteota;c__Nitrososphaeria;o__Conexivisphaerales;f__UBA164;g__UBA164;s__UBA164 sp029775955	ASM2977595v1	PRJNA699377	SAMN34105811	China: Yunnan; DiReTiYan3 hot springs	2023-04-17	GCA_029775955.1	hot spring sediments	24.95390 N 98.43825 E	d__Archaea;p__Nitrososphaerota;c__Nitrososphaeria;o__;f__;g__;s__	hot spring
GB_GCA_029775965.1	93.02	1.54	General	1499653	86.4258	60	726177	41.8531	1735192	d__Archaea;p__Thermoproteota;c__Nitrososphaeria;o__Conexivisphaerales;f__DTJL01;g__JAKAPW01;s__JAKAPW01 sp029775965	ASM2977596v1	PRJNA699377	SAMN34105809	China: Yunnan; DiReTiYan1 hot springs	2023-04-17	GCA_029775965.1	hot spring sediments	24.95390 N 98.43824 E	d__Archaea;p__Nitrososphaerota;c__Nitrososphaeria;o__;f__;g__;s__	hot spring
GB_GCA_029775985.1	97.28	2.04	General	1333006	92.7461	124	626851	43.6473	1437264	d__Archaea;p__Thermoproteota;c__Nitrososphaeria;o__Nitrososphaerales;f__JAAOZN01;g__JAAOZN01;s__JAAOZN01 sp029775855	ASM2977598v1	PRJNA699377	SAMN34105813	China: Yunnan; Jinze2 hot springs	2023-04-17	GCA_029775985.1	hot spring sediments	24.95390 N 98.43822 E	d__Archaea;p__Nitrososphaerota;c__Nitrososphaeria;o__;f__;g__;s__	hot spring
GB_GCA_029775995.1	94.13	1.07	General	1577137	83.4494	185	679667	35.9627	1889933	d__Archaea;p__Thermoproteota;c__Nitrososphaeria;o__Nitrososphaerales;f__JARVJX01;g__JARVJX01;s__JARVJX01 sp029775995	ASM2977599v1	PRJNA699377	SAMN34105812	China: Yunnan; Qiaoquan hot springs	2023-04-17	GCA_029775995.1	hot spring sediments	24.95390 N 98.43820 E	d__Archaea;p__Nitrososphaerota;c__Nitrososphaeria;o__;f__;g__;s__	hot spring
GB_GCA_029776015.1	83.53	2.23	General	1215139	75.9502	187	654206	40.9293	1599915	d__Archaea;p__Thermoproteota;c__Nitrososphaeria;o__Conexivisphaerales;f__UBA164;g__UBA164;s__UBA164 sp029775955	ASM2977601v1	PRJNA699377	SAMN34105810	China: Yunnan; DiReTiYan9 hot springs	2023-04-17	GCA_029776015.1	hot spring sediments	24.95390 N 98.43826 E	d__Archaea;p__Nitrososphaerota;c__Nitrososphaeria;o__;f__;g__;s__	hot spring
GB_GCA_029776055.1	66.46	1.65	General	1143783	92.7653	124	445474	36.1559	1232986	d__Archaea;p__Thermoproteota;c__Nitrososphaeria;o__JACIWG01;f__JACIWG01;g__JACIWG01;s__JACIWG01 sp029776125	ASM2977605v1	PRJNA699377	SAMN34105805	China: Yunnan; Jinze3 hot springs	2023-04-17	GCA_029776055.1	hot spring sediments	24.95390 N 98.43821 E	d__Archaea;p__Nitrososphaerota;c__Nitrososphaeria;o__;f__;g__;s__	hot spring
GB_GCA_029776065.1	95.54	3.2	General	1562547	89.7853	18	695179	39.946	1740315	d__Archaea;p__Thermoproteota;c__Nitrososphaeria;o__JACIWG01;f__JACIWG01;g__JACIWG01;s__JACIWG01 sp029776065	ASM2977606v1	PRJNA699377	SAMN34105804	China: Yunnan; DiReTiYan6 hot springs	2023-04-17	GCA_029776065.1	hot spring sediments	24.95390 N 98.43827 E	d__Archaea;p__Nitrososphaerota;c__Nitrososphaeria;o__;f__;g__;s__	hot spring
GB_GCA_029776075.1	75.65	1.7	General	1381548	86.3061	55	671757	41.9714	1600753	d__Archaea;p__Thermoproteota;c__Nitrososphaeria;o__Conexivisphaerales;f__DTJL01;g__JAKAPW01;s__JAKAPW01 sp029775965	ASM2977607v1	PRJNA699377	SAMN34105808	China: Yunnan; DiReTiYan3 hot springs	2023-04-17	GCA_029776075.1	hot spring sediments	24.95390 N 98.43825 E	d__Archaea;p__Nitrososphaerota;c__Nitrososphaeria;o__;f__;g__;s__	hot spring
GB_GCA_029776125.1	85.78	1.65	General	1123277	90.4816	167	448349	36.1151	1241443	d__Archaea;p__Thermoproteota;c__Nitrososphaeria;o__JACIWG01;f__JACIWG01;g__JACIWG01;s__JACIWG01 sp029776125	ASM2977612v1	PRJNA699377	SAMN34105807	China: Yunnan; DiReTiYan7 hot springs	2023-04-17	GCA_029776125.1	hot spring sediments	24.95390 N 98.43828 E	d__Archaea;p__Nitrososphaerota;c__Nitrososphaeria;o__;f__;g__;s__	hot spring
GB_GCA_029856435.1	97.81	5.74	General	2787473	78.7091	181	1486889	41.9849	3541489	d__Archaea;p__Asgardarchaeota;c__Jordarchaeia;o__Jordarchaeales;f__Jordarchaeaceae;g__Jordarchaeum;s__Jordarchaeum sp029856435	ASM2985643v1	PRJNA417281	SAMN08011058	New Zealand: Ngatamariki; Taupo Volcanic Zone	2023-04-24	GCA_029856435.1	hot spring sediment	38.53 S 176.17 E	d__Archaea;p__;c__Candidatus Jordarchaeia;o__;f__;g__;s__	hot spring
GB_GCA_029856525.1	93.41	0.1	General	1180328	89.3746	127	508300	38.4885	1320653	d__Archaea;p__Asgardarchaeota;c__Odinarchaeia;o__Odinarchaeales;f__Odinarchaeaceae;g__Odinarchaeum;s__Odinarchaeum sp029856525	ASM2985652v1	PRJNA417281	SAMN08011059	New Zealand: Ngatamariki; Taupo Volcanic Zone	2023-04-24	GCA_029856525.1	hot spring sediment	38.53 S 176.17 E	d__Archaea;p__Candidatus Odinarchaeota;c__Candidatus Odinarchaeia;o__;f__;g__;s__	hot spring
GB_GCA_029887765.1	96.9	0.59	General	1087607	92.9535	8	328680	28.0912	1170055	d__Archaea;p__Thermoproteota;c__Methanomethylicia;o__Methanomethylicales;f__Methanomethylicaceae;g__JANXER01;s__JANXER01 sp029887765	ASM2988776v1	PRJNA544494	SAMN34195779	China: Tengchong county; Yunnan; GuMingQuan pool	2023-04-26	GCA_029887765.1	Hot spring sediment	24.95 N 98.44 E	d__Archaea;p__Candidatus Verstraetearchaeota;c__;o__;f__;g__;s__	hot spring
GB_GCA_029887785.1	95.01	1.75	General	1308446	87.6784	2	673666	45.1421	1492324	d__Archaea;p__Thermoproteota;c__Methanomethylicia;o__Nezhaarchaeales;f__WYZ-LMO8;g__WYZ-LMO8;s__WYZ-LMO8 sp029887785	ASM2988778v1	PRJNA544494	SAMN34195778	China: Tengchong county; Yunnan; GuMingQuan pool	2023-04-26	GCA_029887785.1	Hot spring sediment	24.95 N 98.44 E	d__Archaea;p__Candidatus Nezhaarchaeota;c__;o__;f__;g__;s__	hot spring
GB_GCA_029887795.1	92.25	0.61	General	1121509	89.9294	39	586637	47.0405	1247100	d__Archaea;p__Thermoproteota;c__Methanomethylicia;o__Methanomethylicales;f__Methanomethylicaceae;g__WYZ-LMO10;s__WYZ-LMO10 sp029887795	ASM2988779v1	PRJNA544494	SAMN34195780	China: Tengchong county; Yunnan; JZ-2 pool	2023-04-26	GCA_029887795.1	Hot spring sediment	25.44 N 98.46 E	d__Archaea;p__Candidatus Verstraetearchaeota;c__;o__;f__;g__;s__	hot spring
GB_GCA_030055415.1	97.19	0	Specific	1450732	92.7202	31	657253	42.0304	1564635	d__Archaea;p__Halobacteriota;c__Archaeoglobi;o__Archaeoglobales;f__Archaeoglobaceae;g__WYZ-LMO2;s__WYZ-LMO2 sp030055595	ASM3005541v1	PRJNA955688	SAMN34195777	China: Tengchong county; Yunnan; GuMingQuan pool	2023-05-21	GCA_030055415.1	Hot spring sediment	24.95 N 98.44 E	d__Archaea;p__Euryarchaeota;c__Archaeoglobi;o__Archaeoglobales;f__;g__;s__	hot spring
GB_GCA_030055465.1	67.22	0.03	Specific	896659	87.5573	2	531990	51.953	1024082	d__Archaea;p__Thermoproteota;c__Methanomethylicia;o__Nezhaarchaeales;f__WYZ-LMO8;g__WYZ-LMO8;s__WYZ-LMO8 sp030055465	ASM3005546v1	PRJNA955688	SAMN34195775	China: Tengchong county; Yunnan; JinZe-3 pool	2023-05-21	GCA_030055465.1	Hot spring sediment	25.44 N 98.46 E	d__Archaea;p__Candidatus Nezhaarchaeota;c__;o__;f__;g__;s__	hot spring
GB_GCA_030055515.1	99.1	0.18	Specific	1579108	89.8752	9	1132804	64.488	1757001	d__Archaea;p__Halobacteriota;c__Methanomicrobia;o__Methanomicrobiales;f__Methanospirillaceae;g__Methanolinea_A;s__Methanolinea_A sp030055515	ASM3005551v1	PRJNA955688	SAMN34195772	China: Tengchong county; Yunnan; JinZe-3 pool	2023-05-21	GCA_030055515.1	enrichment culture inoculated with sediment from JinZe-3 pool was maintained at 75 degree	25.44 N 98.46 E	d__Archaea;p__Euryarchaeota;c__Methanomicrobia;o__Methanomicrobiales;f__Methanoregulaceae;g__Methanolinea;s__	hot spring
GB_GCA_030055525.1	98.49	0	Specific	1439953	92.1931	20	616621	39.4892	1561888	d__Archaea;p__Halobacteriota;c__Archaeoglobi;o__Archaeoglobales;f__Archaeoglobaceae;g__WYZ-LMO2;s__WYZ-LMO2 sp030055525	ASM3005552v1	PRJNA955688	SAMN34195771	China: Tengchong county; Yunnan; JinZe-3 pool	2023-05-21	GCA_030055525.1	enrichment culture inoculated with sediment from JinZe-3 pool was maintained at 75 degree	25.44 N 98.46 E	d__Archaea;p__Euryarchaeota;c__Archaeoglobi;o__Archaeoglobales;f__;g__;s__	hot spring
GB_GCA_030055545.1	77.78	0.09	General	831086	91.499	100	488701	53.8045	908301	d__Archaea;p__Thermoproteota;c__Methanomethylicia;o__Methanomethylicales;f__Methanomethylicaceae;g__Methanosuratincola;s__Methanosuratincola sp030055545	ASM3005554v1	PRJNA955688	SAMN34195770	China: Tengchong county; Yunnan; JinZe-3 pool	2023-05-21	GCA_030055545.1	Enrichment culture inoculated with sediment from JinZe-3 pool was maintained at 65 degree	25.44 N 98.46 E	d__Archaea;p__Candidatus Verstraetearchaeota;c__;o__;f__;g__;s__	hot spring
GB_GCA_030055575.1	87.83	1.12	General	1191898	87.6709	97	725668	53.377	1359514	d__Archaea;p__Thermoproteota;c__Methanomethylicia;o__Methanomethylicales;f__Methanomethylicaceae;g__Methanosuratincola;s__Methanosuratincola sp030055575	ASM3005557v1	PRJNA955688	SAMN34195769	China: Tengchong county; Yunnan; JinZe-3 pool	2023-05-21	GCA_030055575.1	Enrichment culture inoculated with sediment from JinZe-3 pool was maintained at 65 degree	25.44 N 98.46 E	d__Archaea;p__Candidatus Verstraetearchaeota;c__;o__;f__;g__;s__	hot spring
GB_GCA_030055595.1	99.25	0	Specific	1445806	93.2726	32	652299	42.0814	1550087	d__Archaea;p__Halobacteriota;c__Archaeoglobi;o__Archaeoglobales;f__Archaeoglobaceae;g__WYZ-LMO2;s__WYZ-LMO2 sp030055595	ASM3005559v1	PRJNA955688	SAMN34195773	China: Tengchong county; Yunnan; JinZe-3 pool	2023-05-21	GCA_030055595.1	Hot spring sediment	25.44 N 98.46 E	d__Archaea;p__Euryarchaeota;c__Archaeoglobi;o__Archaeoglobales;f__;g__;s__	hot spring
GB_GCA_030055615.1	99.22	0.01	Specific	1338331	89.9031	9	583507	39.205	1488638	d__Archaea;p__Methanobacteriota;c__Methanobacteria;o__Methanobacteriales;f__DSM-23052;g__Methanothermobacter_A;s__Methanothermobacter_A sp030055615	ASM3005561v1	PRJNA955688	SAMN34195767	China: Tengchong county; Yunnan; JinZe-3 pool	2023-05-21	GCA_030055615.1	Enrichment culture inoculated with sediment from JinZe-3 pool was maintained at 65 degree	25.44 N 98.46 E	d__Archaea;p__Euryarchaeota;c__Methanobacteria;o__Methanobacteriales;f__Methanobacteriaceae;g__Methanothermobacter;s__	hot spring
GB_GCA_030055635.1	99.75	0	Specific	1517120	86.0518	37	971313	55.1056	1763032	d__Archaea;p__Halobacteriota;c__Methanosarcinia;o__Methanotrichales;f__Methanotrichaceae;g__Methanothrix_B;s__Methanothrix_B sp030055635	ASM3005563v1	PRJNA955688	SAMN34195768	China: Tengchong county; Yunnan; JinZe-3 pool	2023-05-21	GCA_030055635.1	Enrichment culture inoculated with sediment from JinZe-3 pool was maintained at 65 degree	25.44 N 98.46 E	d__Archaea;p__Euryarchaeota;c__Methanomicrobia;o__Methanotrichales;f__Methanotrichaceae;g__Methanothrix;s__	hot spring
GB_GCA_030549835.1	96.07	0.17	Specific	1243068	87.418	72	549978	38.6878	1421981	d__Archaea;p__Thermoproteota;c__Thermoprotei_A;o__Sulfolobales;f__Acidilobaceae;g__DSZV01;s__DSZV01 sp030549835	ASM3054983v1	PRJNA974368	SAMN35178190	China: Tengchong; Zimeiquan hot spring	2023-07-28	GCA_030549835.1	hot springs sediment	24.95 N 98.44 E	d__Archaea;p__Thermoproteota;c__;o__;f__;g__;s__	hot spring
GB_GCA_030550045.1	94.44	0.13	Specific	1288130	89.2551	106	604537	41.8907	1443201	d__Archaea;p__Thermoproteota;c__Nitrososphaeria;o__Nitrososphaerales;f__Nitrosocaldaceae;g__Nitrosocaldus;s__Nitrosocaldus schleperae	ASM3055004v1	PRJNA974368	SAMN35178177	China: Tengchong	2023-07-28	GCA_030550045.1	hot springs sediment	25.44 N 98.46 E	d__Archaea;p__Thermoproteota;c__;o__;f__;g__;s__	hot spring
GB_GCA_030550115.1	84.42	0.53	General	546389	94.9215	33	197779	34.3604	575622	d__Archaea;p__Micrarchaeota;c__Micrarchaeia;o__Anstonellales;f__J096;g__JAADEL01;s__JAADEL01 sp030550115	ASM3055011v1	PRJNA974368	SAMN35178171	China: Tengchong	2023-07-28	GCA_030550115.1	hot springs sediment	25.44 N 98.46 E	d__Archaea;p__Candidatus Micrarchaeota;c__;o__;f__;g__;s__	hot spring
[truncated: 1,186 more rows]

## Sheet: S2
Table S2 The presence and absence of major genes and pathways associated with carbon, nitrogen, and sulfur metabolisms of the 1543 high-quality archaeal representative genomes.
[truncated: 1,546 more rows]
[truncated: 15 more columns]

## Sheet: S3
Table S3 The number genomes encoded each carbon, nitrogen, and sulfur related metabolic pathway of the archaea communities from different sediment habitats.
[truncated: 12 more rows]

## Sheet: S4
Table S4 The number of representative genomes involved in each of the carbon, nitrogen, and sulfur metabolic pathway for the top 30 archaeal classes.
[truncated: 33 more rows]
